# Supplementary material for: The shared ancestry between the C9orf72 hexanucleotide repeat expansion and intermediate-length alleles using haplotype sharing trees and HAPTK
Source: Am J Hum Genet. 2024 Jan 18;111(2):383–92. doi: 10.1016/j.ajhg.2023.12.019 (PMC10870140; doi:10.1016/j.ajhg.2023.12.019)
Supplement: Tables S1–S9 [file mmc2.xlsx]

## Sheet: 1. RP-PCR_amplidex
Table S1. Genotype concordance between the AmplideX C9orf72 kit and RP-PCR
*Genotype confirmed with over-the-repeat PCR
Sample	Amplidex genotype	RP-PCR genotype
SAMPLE1	2, >145	2, exp
SAMPLE2	8, 8 (8/10)	8, 10
SAMPLE3	2, 2 (2/exp)	2, exp
SAMPLE4	8, 35	8, 36
SAMPLE5	2, 19	2, 19
SAMPLE6	8, 22	8, 22
SAMPLE7	2, 36	2, 37
SAMPLE8	2, 11	2, 11
SAMPLE9	2, 19	2, 19
SAMPLE10	2, 12 (2/12)	12,12*
SAMPLE11	2, >145	2, exp
SAMPLE12	2, >145	2, exp
SAMPLE13	2, >145	2, exp
SAMPLE14	2, 2 (2/exp)	2, exp
SAMPLE15	5, 15	5, 15
SAMPLE16	2, 14	2, 14
SAMPLE17	(2/36)	2, 37
SAMPLE18	8, 22, 41	8, 22*
SAMPLE19	5, >145	5, exp
SAMPLE20	(2/exp)	2, exp
SAMPLE21	2, >145	2, exp
SAMPLE22	5, >145	5, exp
SAMPLE23	2, >145	2, exp
SAMPLE24	7, 16, 34 (7/16)	7, 16
SAMPLE25	2, >145	2, exp
SAMPLE26	(2/exp)	2, exp
SAMPLE27	2, >145	2, exp
SAMPLE28	10, 18	10, 18
SAMPLE29	2, 22	2, 22
SAMPLE30	5, 23	5, 23
SAMPLE31	8, 10	8, 10
SAMPLE32	7, 24	7, 24
SAMPLE33	2, 2, >145 (2/145)	2, exp
SAMPLE34	2, >145	2, exp
SAMPLE35	8, >145	8, exp
SAMPLE36	8, 8 (8/13)	8, 13
SAMPLE37	2, 45 (2/42-48)	2, exp
SAMPLE38	5, >145	5, exp
SAMPLE39	8, >145	8, exp
SAMPLE40	2, >145	2, exp

## Sheet: 2. tampere-core-haplotype
Table S2. Core HRE haplotype of the Tampere ALS-FTD cohort (Illumina GSA 24v3)
rsid	contig	pos	ref	alt	gt	gt as nucleotides
rs10967952	chr9	27474216	T	C	0	T
rs1444533	chr9	27477876	C	T	1	T
rs4879514	chr9	27478711	T	C	1	C
rs10812602	chr9	27484498	A	G	0	A
rs1977661	chr9	27502988	C	A	0	C
rs2166128	chr9	27508689	T	C	1	C
rs2477522	chr9	27510494	C	T	1	T
rs74439636	chr9	27513838	C	T	0	C
rs13691	chr9	27546892	G	A	0	G
rs12349820	chr9	27553878	T	C	0	T
rs10122902	chr9	27556782	G	A	0	G
rs76925759	chr9	27557532	T	C	0	T
	chr9	27573534	2xGGGGCC	HRE	1	HRE
rs3910852	chr9	27587790	T	C	0	T

## Sheet: 3. helsinki-core-haplotype
Table S3. Core HRE haplotype of the Helsinki ALS cohort (Affymetrix Axiom custom SNP array)
rsid	contig	pos	ref	alt	gt	gt as nucleotides
rs117770454	chr9	27496247	T	C	0	T
rs137868269	chr9	27498553	G	T	0	G
rs35527806	chr9	27511845	G	A	0	G
rs80067552	chr9	27549487	G	T	0	G
rs10122902	chr9	27556782	G	A	0	G
rs76925759	chr9	27557532	T	C	0	T
rs7874565	chr9	27564340	T	C	0	T
rs4879572	chr9	27570053	A	G	0	A
	chr9	27573534	2xGGGGCC	HRE	1	HRE
rs10967993	chr9	27582313	T	C	1	C
rs10757670	chr9	27584901	T	C	0	T

## Sheet: 4. tampere-ancestral-haplotype
Table S4. Tampere ALS-FTD ancestral HRE haplotype
The unidirectional HST -derived ancestral HRE haplotype. For personal data rights protection purposes, we publish the majority based ancestral haplotype where 10 individuals remain on the majority branch
rsid	contig	pos	ref	alt	gt
rs116935820	chr9	19481507	C	T	1
rs4521847	chr9	19482495	T	C	0
rs80079573	chr9	19497164	C	A	0
rs4977544	chr9	19509907	T	C	0
rs7864646	chr9	19510858	G	A	0
rs7867513	chr9	19511098	C	T	0
rs4977303	chr9	19523986	A	G	0
rs113292279	chr9	19531558	T	C	0
rs7029347	chr9	19533754	A	G	0
rs1006240	chr9	19551909	G	A	0
rs76255403	chr9	19571776	C	T	0
rs7848995	chr9	19582885	T	C	0
rs117750810	chr9	19586235	C	T	0
rs2383103	chr9	19591155	C	T	0
rs2209798	chr9	19594069	A	C	1
rs7851875	chr9	19599131	G	T	0
rs55682638	chr9	19623039	C	T	0
rs72702422	chr9	19638389	A	G	0
rs2208553	chr9	19645717	C	T	1
rs7870850	chr9	19649740	C	T	1
rs17492143	chr9	19655269	C	T	1
rs4977233	chr9	19659654	C	A	0
rs62564193	chr9	19663347	C	T	0
rs4258076	chr9	19664083	G	T	1
rs34609266	chr9	19681543	C	T	0
rs1885232	chr9	19687285	C	T	1
rs13287081	chr9	19692699	T	C	0
rs7869055	chr9	19705398	T	C	0
rs117954614	chr9	19724594	T	G	0
rs10811229	chr9	19725247	G	A	1
rs1182653	chr9	19729666	G	T	1
rs1182656	chr9	19732816	C	T	1
rs1182659	chr9	19733851	C	T	0
rs1182665	chr9	19736873	T	C	0
rs10964259	chr9	19740465	T	C	0
rs10964262	chr9	19740985	C	T	0
rs10964265	chr9	19743061	C	T	0
rs10156622	chr9	19745802	A	G	1
rs1182672	chr9	19751359	C	T	0
rs10811237	chr9	19756528	G	A	1
rs12001512	chr9	19758541	A	G	1
rs13296551	chr9	19759006	G	A	0
rs35575881	chr9	19770200	T	C	0
rs77970088	chr9	19770288	T	C	0
rs12001177	chr9	19775785	C	T	0
rs1536517	chr9	19786219	G	A	0
rs2383122	chr9	19787954	A	G	1
rs1409955	chr9	19790797	C	T	0
rs76846011	chr9	19802920	A	G	1
rs12378324	chr9	19808853	G	T	0
rs72687774	chr9	19828897	C	T	0
rs117248986	chr9	19830543	C	T	0
rs7032894	chr9	19840699	G	A	1
rs713168	chr9	19847236	C	A	1
rs4977334	chr9	19849405	T	C	0
rs17820816	chr9	19873012	A	G	0
rs1327404	chr9	19877232	G	T	0
rs72687797	chr9	19877910	C	T	0
rs75702685	chr9	19880303	C	A	0
rs7042180	chr9	19881102	T	C	0
rs7026700	chr9	19881814	C	T	0
rs10811278	chr9	19898794	G	A	1
rs72690101	chr9	19899211	G	A	0
rs10757104	chr9	19901222	T	C	1
rs2383131	chr9	19902824	T	C	1
rs10738554	chr9	19904105	T	C	0
rs7852773	chr9	19919333	T	C	1
rs79038581	chr9	19921975	C	T	0
rs79550592	chr9	19923646	A	G	0
rs117802124	chr9	19925392	T	C	0
rs188524758	chr9	19933467	C	T	0
rs9774948	chr9	19942826	C	T	1
rs10964353	chr9	19951577	T	C	0
rs9407951	chr9	19959160	A	G	1
rs115367118	chr9	19964592	G	T	0
rs7862788	chr9	19969770	T	C	1
rs9406764	chr9	19979176	T	C	1
rs2154091	chr9	19979625	C	T	0
rs111941277	chr9	19987458	A	G	0
rs7872451	chr9	19989695	T	C	1
rs17245745	chr9	19995952	T	C	0
rs7037807	chr9	20005314	T	C	1
rs6475389	chr9	20005737	T	C	1
rs4977370	chr9	20016700	C	T	1
rs4977371	chr9	20016780	C	T	0
rs7860695	chr9	20021049	T	C	1
rs10964389	chr9	20022427	T	C	0
rs67825403	chr9	20024785	A	G	0
rs7851611	chr9	20031658	T	C	1
rs12341973	chr9	20032730	T	C	0
rs4246835	chr9	20033089	A	G	1
rs7041787	chr9	20039443	A	G	1
rs77083250	chr9	20054849	G	A	1
rs12684532	chr9	20058941	T	G	0
rs10811312	chr9	20083048	C	T	0
rs12342499	chr9	20084212	A	G	0
rs4977384	chr9	20084266	G	A	1
rs1591219	chr9	20088457	T	G	1
rs2383134	chr9	20093559	G	A	0
rs62552182	chr9	20101037	C	T	0
rs12236993	chr9	20138601	C	T	0
rs4977386	chr9	20143594	T	G	0
rs2039461	chr9	20145990	T	C	1
rs76424211	chr9	20152033	C	T	0
rs10811324	chr9	20159251	T	G	0
rs72698058	chr9	20173768	T	C	0
rs73650320	chr9	20177006	T	C	0
rs1413254	chr9	20178682	C	T	0
rs1889245	chr9	20180615	C	T	0
rs4977390	chr9	20190823	T	C	0
rs4556171	chr9	20190840	A	G	0
rs77056314	chr9	20191021	G	A	0
rs2039459	chr9	20193866	G	A	0
rs2124836	chr9	20202828	G	A	0
rs62547290	chr9	20203246	C	A	0
rs118091313	chr9	20205069	G	A	0
rs415026	chr9	20209725	G	A	1
rs77428301	chr9	20209916	C	A	0
rs10964477	chr9	20216065	T	C	0
rs1333775	chr9	20217027	G	A	0
rs10511678	chr9	20238154	A	G	0
rs10511677	chr9	20240599	T	G	0
rs7040926	chr9	20241353	T	C	0
rs80047648	chr9	20244426	C	T	0
rs10964496	chr9	20248266	G	A	1
rs1551534	chr9	20255357	A	G	0
rs4977400	chr9	20255924	A	G	1
rs7018634	chr9	20259530	C	A	0
rs4977404	chr9	20260162	A	G	0
rs1456961	chr9	20271494	G	T	0
rs1031602	chr9	20272413	C	T	1
rs12004915	chr9	20274538	T	C	1
rs76694869	chr9	20275716	G	A	0
rs717081	chr9	20287141	T	C	1
rs882123	chr9	20289155	A	G	0
rs7021788	chr9	20295865	A	G	1
rs10964520	chr9	20298587	C	T	0
rs10116807	chr9	20300672	G	A	1
rs117706743	chr9	20304294	G	A	0
rs17262780	chr9	20304875	G	T	0
rs224025	chr9	20309833	C	T	0
rs224022	chr9	20313101	A	G	0
rs76365817	chr9	20318115	A	G	0
rs76191118	chr9	20322811	A	C	0
rs224015	chr9	20323426	T	C	1
rs10435776	chr9	20333295	C	T	0
rs78927149	chr9	20334777	G	A	0
rs7856579	chr9	20337133	G	A	0
rs4977421	chr9	20341736	A	C	0
rs12555173	chr9	20349444	C	A	0
rs7870252	chr9	20351077	A	G	0
rs7854241	chr9	20354431	G	A	0
rs7866741	chr9	20357807	A	G	0
rs12346860	chr9	20372982	T	C	0
rs73430745	chr9	20394845	G	A	0
rs12683597	chr9	20395171	C	T	0
rs12685530	chr9	20417955	C	A	0
rs6475430	chr9	20430470	T	C	0
rs74619721	chr9	20431810	T	C	0
rs78083748	chr9	20439839	C	T	0
rs78047586	chr9	20446668	T	G	0
rs117055030	chr9	20455529	T	C	0
rs4977256	chr9	20464020	A	G	1
rs3904577	chr9	20464364	C	A	1
rs73648215	chr9	20464481	C	T	0
rs12350051	chr9	20475178	T	C	0
rs72700002	chr9	20478730	T	C	0
rs3892039	chr9	20479339	T	G	0
rs6475439	chr9	20484606	C	T	1
rs6475448	chr9	20497144	G	A	0
rs116895687	chr9	20512799	G	A	0
rs10964589	chr9	20513641	G	A	0
rs34584351	chr9	20524501	C	T	0
rs10117696	chr9	20533645	T	C	0
rs74552287	chr9	20557883	A	G	0
rs6475460	chr9	20558093	A	G	1
rs6475461	chr9	20561506	C	T	1
rs4448374	chr9	20563366	C	T	0
rs10964605	chr9	20563970	T	C	0
rs10811371	chr9	20581842	G	A	1
rs10757140	chr9	20585868	C	A	1
rs6475464	chr9	20597577	A	C	0
rs2780840	chr9	20608378	G	A	1
rs78163887	chr9	20609860	C	T	0
rs2780841	chr9	20612517	C	T	0
rs2519454	chr9	20625229	G	A	0
rs1548378	chr9	20629554	C	A	0
rs13290640	chr9	20634144	G	A	0
rs10964641	chr9	20641088	T	C	0
rs4129311	chr9	20642439	T	C	1
rs13290184	chr9	20655565	G	T	0
rs7859426	chr9	20665072	T	C	1
rs117794265	chr9	20667156	A	G	0
rs4596728	chr9	20670188	A	G	1
rs10429585	chr9	20671213	A	G	0
rs7867822	chr9	20676455	A	G	0
rs60838440	chr9	20701046	T	C	1
rs1332312	chr9	20703929	A	G	0
rs2039391	chr9	20714015	C	T	1
rs7031527	chr9	20739043	A	G	1
rs78848760	chr9	20750717	A	G	0
rs1999569	chr9	20756951	T	C	1
rs10511687	chr9	20764871	T	C	0
rs12551126	chr9	20776744	A	C	0
rs4978125	chr9	20779844	C	T	0
rs116972571	chr9	20789171	C	T	0
rs7036612	chr9	20793270	G	A	0
rs79222939	chr9	20818503	A	G	0
rs13296842	chr9	20818520	A	G	0
rs72703946	chr9	20833706	T	C	0
rs77457594	chr9	20836625	C	T	0
rs7870627	chr9	20840839	G	A	1
rs2383154	chr9	20867810	A	G	1
rs80210916	chr9	20880494	A	G	0
rs2891154	chr9	20883242	T	C	0
rs117405838	chr9	20988424	G	A	0
rs7041474	chr9	21007936	A	G	1
rs1113400	chr9	21012448	C	A	0
rs17692145	chr9	21046791	G	T	1
rs77778288	chr9	21047562	A	C	1
rs76393148	chr9	21056583	G	A	1
rs1539743	chr9	21059532	A	G	1
rs1424860	chr9	21073946	T	C	0
rs1051922	chr9	21077717	G	A	1
rs10811465	chr9	21080519	T	C	0
rs4977948	chr9	21094152	T	G	0
rs10757182	chr9	21097136	A	G	1
rs2113718	chr9	21108818	A	G	0
rs1364614	chr9	21115003	G	A	1
rs9886796	chr9	21121918	A	G	0
rs13301845	chr9	21122024	C	T	0
rs1016129	chr9	21122682	A	G	1
rs17692502	chr9	21134849	A	G	0
rs34464714	chr9	21136265	G	A	0
rs7046606	chr9	21149964	C	T	0
rs7855438	chr9	21150651	C	A	0
rs34424984	chr9	21152111	G	A	0
rs10283629	chr9	21157696	G	A	1
rs76046336	chr9	21164406	G	A	1
rs1477478	chr9	21178333	C	T	1
rs62558981	chr9	21189645	C	T	0
rs79455969	chr9	21203294	T	G	0
rs28368158	chr9	21217167	T	C	0
rs148498099	chr9	21227476	T	C	0
rs117531597	chr9	21234307	C	T	0
rs72691948	chr9	21255961	A	G	0
rs952138	chr9	21263220	A	G	0
rs72691698	chr9	21289222	C	T	0
rs28383777	chr9	21303474	A	G	0
rs41298198	chr9	21304914	G	A	0
rs117593677	chr9	21318206	T	C	0
rs11791015	chr9	21329434	C	A	0
rs41270133	chr9	21333255	T	C	0
rs10119678	chr9	21340787	C	A	0
rs9333355	chr9	21369377	G	A	0
rs7025293	chr9	21375183	C	T	0
rs615544	chr9	21383735	C	A	1
rs72701345	chr9	21396899	G	A	0
rs10757219	chr9	21405364	A	G	1
rs9333353	chr9	21411632	G	A	1
rs13296822	chr9	21413704	C	T	0
rs7025006	chr9	21415688	G	A	0
rs7871710	chr9	21416066	T	C	0
rs118104749	chr9	21437954	G	A	0
rs72701394	chr9	21442350	C	A	0
rs10811545	chr9	21446736	G	A	0
rs1888212	chr9	21447140	T	C	0
rs59635965	chr9	21449979	A	G	0
rs2383192	chr9	21471727	C	T	0
rs10965010	chr9	21472420	T	C	0
rs1125488	chr9	21481557	T	G	0
rs72703421	chr9	21485185	C	T	0
rs10757222	chr9	21485975	T	G	0
rs78858839	chr9	21495766	C	T	0
rs2383194	chr9	21497121	T	G	0
rs10965038	chr9	21498667	C	T	0
rs1332184	chr9	21504204	A	G	1
rs1537276	chr9	21506357	G	T	1
rs1537275	chr9	21507590	C	T	0
rs10491566	chr9	21516773	T	C	1
rs117709246	chr9	21526070	T	C	0
rs12379721	chr9	21536424	T	C	0
rs1983810	chr9	21552655	C	T	1
rs62562994	chr9	21555168	T	C	0
rs10757225	chr9	21555446	G	T	1
rs7033598	chr9	21565675	C	T	1
rs1452653	chr9	21573017	T	C	1
rs13283078	chr9	21580032	C	T	0
rs16938484	chr9	21605630	C	T	0
rs10491562	chr9	21626201	A	G	0
rs10757227	chr9	21641326	T	G	0
rs10757229	chr9	21642591	A	G	0
rs77863410	chr9	21643813	A	G	0
rs113892038	chr9	21656875	G	A	0
rs4512473	chr9	21663041	G	A	0
rs10120643	chr9	21672770	G	A	0
rs1377194	chr9	21674668	C	T	1
rs1377195	chr9	21675546	A	G	1
rs16938541	chr9	21681672	A	G	0
rs10965099	chr9	21682760	A	G	0
rs7860632	chr9	21683290	C	A	1
rs1377199	chr9	21684690	C	T	0
rs2129797836	chr9	21684723	G	A	1
rs73435661	chr9	21688584	C	T	0
rs10811586	chr9	21701943	T	G	0
rs7874607	chr9	21704499	A	G	1
rs4620362	chr9	21711789	A	C	1
rs2210779	chr9	21721616	A	G	0
rs139634462	chr9	21725597	G	A	0
rs4636294	chr9	21747804	A	G	0
rs7866787	chr9	21760640	A	G	0
rs17755650	chr9	21780038	T	C	0
rs12380373	chr9	21795662	A	G	0
rs7023329	chr9	21816529	A	G	0
rs885518	chr9	21830158	A	G	0
rs10811629	chr9	21840299	A	G	0
rs4478653	chr9	21853222	T	C	0
rs7871127	chr9	21856778	C	T	0
rs3802394	chr9	21864536	A	G	0
rs34452617	chr9	21874554	G	A	0
rs16938590	chr9	21909980	A	G	0
rs4977746	chr9	21920347	T	C	0
rs10965189	chr9	21940589	C	A	0
rs74824560	chr9	21943953	C	T	0
rs4977750	chr9	21944318	C	A	1
rs3731257	chr9	21966222	G	A	1
rs3731217	chr9	21984662	A	C	0
rs3731211	chr9	21986848	T	A	1
rs7036656	chr9	21990458	C	T	1
rs3217992	chr9	22003224	C	T	1
rs1063192	chr9	22003368	G	A	1
rs643319	chr9	22017837	C	A	0
rs523096	chr9	22019130	A	G	0
rs564398	chr9	22029548	T	C	0
rs7865618	chr9	22031006	G	A	1
rs2157719	chr9	22033367	C	T	1
rs2151280	chr9	22034720	G	A	1
rs1008878	chr9	22036113	G	T	1
rs1333037	chr9	22040766	C	T	1
rs17694493	chr9	22041999	C	G	0
rs1412829	chr9	22043927	A	G	0
rs944799	chr9	22050614	A	G	1
rs6475604	chr9	22052735	T	C	1
rs7030641	chr9	22054041	C	T	1
rs10120688	chr9	22056500	G	A	1
rs2383205	chr9	22060936	A	G	1
rs1537378	chr9	22061615	A	G	1
rs4977754	chr9	22062013	A	C	0
rs1011970	chr9	22062135	G	T	0
rs8181050	chr9	22064392	G	A	1
rs4977756	chr9	22068653	G	A	1
rs4451405	chr9	22071751	C	T	1
rs9632885	chr9	22072639	G	A	1
rs10116277	chr9	22081398	G	T	1
rs6475606	chr9	22081851	C	T	1
rs1333040	chr9	22083405	C	T	1
rs1537370	chr9	22084311	C	T	1
rs10757274	chr9	22096056	A	G	1
rs4977574	chr9	22098575	A	G	1
rs7859727	chr9	22102166	C	T	1
rs1333042	chr9	22103814	A	G	1
rs10733376	chr9	22114470	G	C	1
rs944797	chr9	22115287	T	C	1
rs2383207	chr9	22115960	A	G	1
rs1333045	chr9	22119196	T	C	1
rs10757278	chr9	22124478	A	G	1
rs1333048	chr9	22125348	A	C	1
rs1333049	chr9	22125504	G	C	1
rs10757281	chr9	22127614	C	T	0
rs7020996	chr9	22129580	C	T	0
rs10965245	chr9	22130516	G	A	0
rs2383208	chr9	22132077	A	G	0
rs7045889	chr9	22133252	G	A	1
rs10965250	chr9	22133285	G	A	0
rs10811659	chr9	22133717	T	C	0
rs10757282	chr9	22133985	T	C	1
rs1333051	chr9	22136490	A	T	0
rs7018475	chr9	22137686	T	G	0
rs7026735	chr9	22141270	C	T	0
rs2065504	chr9	22141553	G	T	0
rs10811665	chr9	22146605	T	C	0
rs72656722	chr9	22147126	T	C	0
rs72656724	chr9	22148703	A	G	0
rs7047414	chr9	22151413	C	A	0
rs10757288	chr9	22159417	C	T	1
rs1333053	chr9	22162239	C	T	0
rs861190	chr9	22166918	G	A	1
rs1537377	chr9	22169701	T	C	1
rs1981046	chr9	22173408	C	T	0
rs72658478	chr9	22174106	C	T	0
rs12554025	chr9	22175307	A	C	0
rs1679029	chr9	22195322	A	G	1
rs11789147	chr9	22197791	T	G	0
rs2025796	chr9	22202152	G	A	0
rs1679013	chr9	22206988	C	T	0
rs1679014	chr9	22207038	T	C	1
rs10965296	chr9	22215661	C	T	0
rs11788928	chr9	22216324	C	T	0
rs12003808	chr9	22228561	C	T	0
rs1615094	chr9	22242482	C	A	1
rs79698600	chr9	22276878	C	T	0
rs16905801	chr9	22279027	A	G	0
rs1609591	chr9	22291932	C	A	1
rs1575972	chr9	22301093	T	A	0
rs4977774	chr9	22321958	C	T	0
rs77459832	chr9	22334010	G	A	0
rs75588221	chr9	22334115	C	T	0
rs116861085	chr9	22347321	A	G	0
rs9298836	chr9	22356188	G	A	0
rs961831	chr9	22362105	T	G	0
rs55856550	chr9	22364371	C	T	0
rs4452893	chr9	22383817	A	G	0
rs7024096	chr9	22399694	T	C	1
rs74812062	chr9	22400796	T	C	0
rs7863670	chr9	22414641	C	A	0
rs17238111	chr9	22416650	A	G	0
rs7846900	chr9	22417553	G	A	0
rs16906084	chr9	22430805	G	A	0
rs560612	chr9	22447908	C	T	0
rs117936971	chr9	22449451	A	G	0
rs665908	chr9	22460096	C	A	0
rs10811713	chr9	22462814	G	T	0
rs7868400	chr9	22463202	A	G	0
rs67382078	chr9	22469464	C	T	0
rs7039553	chr9	22471833	T	C	0
rs12340049	chr9	22483522	G	A	0
rs117781403	chr9	22484570	G	A	0
rs117452307	chr9	22486326	G	A	0
rs72697766	chr9	22524945	G	A	0
rs117713550	chr9	22529096	A	C	0
rs10738632	chr9	22531191	G	A	0
rs10811723	chr9	22542286	A	G	1
rs4977586	chr9	22547509	C	T	0
rs76269073	chr9	22550467	T	C	0
rs1158382	chr9	22554602	G	A	0
rs10757346	chr9	22599345	C	A	1
rs79786100	chr9	22612601	T	C	0
rs10118516	chr9	22613797	A	C	1
rs1414696	chr9	22617270	G	T	1
rs6475671	chr9	22639411	G	T	1
rs1448792	chr9	22641634	A	G	1
rs79691083	chr9	22669623	C	T	0
rs117368182	chr9	22683195	C	T	0
rs1375290	chr9	22706145	A	G	1
rs555828	chr9	22733239	T	C	1
rs842847	chr9	22748084	C	A	1
rs75333528	chr9	22751086	A	G	0
rs10123107	chr9	22754514	A	G	0
rs495897	chr9	22756709	T	C	0
rs505061	chr9	22767165	C	A	0
rs17835560	chr9	22767566	G	T	0
rs74952117	chr9	22768156	A	C	0
rs10115398	chr9	22770045	A	G	0
rs547279	chr9	22781710	T	C	0
rs501290	chr9	22784111	C	A	0
rs78353655	chr9	22816721	A	C	0
rs4571809	chr9	22819065	G	T	1
rs72614284	chr9	22825990	C	T	0
rs4369069	chr9	22834083	G	A	1
rs4977797	chr9	22854440	T	C	1
rs7857348	chr9	22856900	G	A	0
rs72614285	chr9	22862158	A	C	0
rs4977798	chr9	22870295	G	A	0
rs10511710	chr9	22884563	G	A	0
rs1381924	chr9	22905601	A	G	1
rs1381922	chr9	22909499	C	T	0
rs10757373	chr9	22917802	A	G	1
rs55683995	chr9	22919246	T	C	0
rs1381920	chr9	22932375	C	A	0
rs1463020	chr9	22933652	C	T	0
rs2383246	chr9	22934250	T	C	1
rs12551413	chr9	22935157	A	G	0
rs1381919	chr9	22937344	T	C	1
rs79729048	chr9	22938309	G	A	0
rs61091539	chr9	22944071	G	A	0
rs80264835	chr9	22954855	C	T	0
rs7859248	chr9	22957408	A	C	1
rs74519214	chr9	22959271	C	T	0
rs7041342	chr9	22959982	G	A	1
rs10757377	chr9	22967727	A	C	1
rs10738647	chr9	22981299	A	G	1
rs7867193	chr9	22982003	C	T	1
rs10738648	chr9	22985605	C	T	1
rs75713088	chr9	22986976	G	A	0
rs10811815	chr9	22987089	G	A	0
rs12349168	chr9	22990409	A	G	0
rs10811817	chr9	22991668	C	T	0
rs61169371	chr9	23001424	C	T	0
rs72703800	chr9	23005624	C	A	0
rs74399451	chr9	23024224	C	T	0
rs7033584	chr9	23028323	A	C	0
rs7019112	chr9	23028337	T	G	0
rs7039776	chr9	23040204	G	A	0
rs1331597	chr9	23050747	A	G	0
rs7857004	chr9	23057523	A	C	0
rs10965583	chr9	23062504	C	T	0
rs79835016	chr9	23071269	C	T	0
rs2383253	chr9	23072096	A	G	0
rs117370843	chr9	23075758	A	C	0
rs1934113	chr9	23079927	G	A	0
rs12352937	chr9	23081883	A	G	0
rs10811831	chr9	23082439	T	C	0
rs13291759	chr9	23083306	T	C	0
rs9792672	chr9	23087927	C	T	1
rs10811834	chr9	23091933	T	C	1
rs10965623	chr9	23100170	C	T	0
rs1934115	chr9	23103267	G	T	1
rs7874356	chr9	23112599	C	T	0
rs75710479	chr9	23113986	G	A	0
rs10811844	chr9	23114299	T	C	0
rs73653105	chr9	23129762	T	C	0
rs10965655	chr9	23132264	T	C	1
rs72689216	chr9	23138826	G	T	1
rs62540188	chr9	23155869	G	A	0
rs10811862	chr9	23157116	A	G	1
rs71506765	chr9	23161616	T	C	0
rs73653111	chr9	23169903	G	A	0
rs7869437	chr9	23171046	G	A	0
rs13300118	chr9	23176911	A	G	0
rs7038289	chr9	23177607	C	A	0
rs1227466	chr9	23181446	C	T	1
rs13285061	chr9	23182787	T	G	0
rs1227456	chr9	23184534	C	T	1
rs10811869	chr9	23200176	C	T	0
rs10811875	chr9	23219699	G	A	0
rs9298846	chr9	23226245	T	C	0
rs76020370	chr9	23242425	T	C	0
rs2225964	chr9	23267113	G	T	1
rs76724694	chr9	23267561	C	T	0
rs72703546	chr9	23277590	T	G	0
rs10120631	chr9	23283344	G	A	1
rs1934106	chr9	23285010	C	T	0
rs72703557	chr9	23290335	T	C	1
rs76896065	chr9	23303241	T	C	0
rs1544161	chr9	23307379	A	G	1
rs117349657	chr9	23310516	A	G	0
rs10965764	chr9	23316150	T	C	0
rs10811888	chr9	23325086	T	C	1
rs73651939	chr9	23350834	C	A	0
rs7466754	chr9	23353895	T	C	0
rs10757418	chr9	23354496	G	A	1
rs7029374	chr9	23358450	A	G	1
rs10811923	chr9	23404133	C	T	1
rs4977854	chr9	23405250	T	C	1
rs113296832	chr9	23406534	C	T	0
rs7035046	chr9	23407388	A	G	1
rs10965845	chr9	23409570	T	C	1
rs10511722	chr9	23416922	A	C	0
rs10511724	chr9	23420204	A	G	0
rs4977857	chr9	23421469	A	G	1
rs7019038	chr9	23422922	T	C	0
rs77989205	chr9	23423931	C	T	0
rs73471186	chr9	23425238	G	A	0
rs10511725	chr9	23426195	A	C	0
rs12000445	chr9	23426273	A	G	0
rs1541106	chr9	23430022	C	T	0
rs11795262	chr9	23435114	C	T	0
rs7043141	chr9	23442389	G	T	0
rs12378576	chr9	23454013	C	T	0
rs62541641	chr9	23471389	G	T	0
rs79242654	chr9	23476669	T	G	0
rs10965872	chr9	23481546	C	T	0
rs72695674	chr9	23486330	T	C	0
rs34485247	chr9	23487129	C	A	0
rs274935	chr9	23487568	A	G	1
rs75531723	chr9	23492235	T	C	0
rs10965877	chr9	23499239	T	C	0
rs7852182	chr9	23501637	T	G	0
rs2116980	chr9	23503697	C	T	1
rs62542448	chr9	23516911	A	G	0
rs175631	chr9	23523493	G	A	0
rs10965897	chr9	23527311	C	T	0
rs156396	chr9	23529628	A	C	1
rs77353861	chr9	23542422	C	A	0
rs76463864	chr9	23542916	T	G	0
rs274958	chr9	23545231	T	C	0
rs17780641	chr9	23546393	C	T	0
rs80112165	chr9	23549109	G	A	0
rs62538063	chr9	23556765	C	T	0
rs17698074	chr9	23569872	G	A	1
rs274946	chr9	23585352	T	C	1
rs274943	chr9	23585841	T	C	1
rs79930783	chr9	23594148	A	G	0
rs12348953	chr9	23599606	A	G	0
rs12554747	chr9	23608351	T	C	0
rs115341899	chr9	23608370	G	A	0
rs117013791	chr9	23609791	T	G	0
rs1041350	chr9	23613595	T	C	0
rs73477344	chr9	23618725	C	T	0
rs17780889	chr9	23624145	T	C	0
rs10965979	chr9	23625107	T	C	0
rs10965982	chr9	23626220	T	C	0
rs117888482	chr9	23628300	G	A	0
rs10965997	chr9	23634907	G	A	0
rs1329908	chr9	23640257	C	T	0
rs9886753	chr9	23645191	C	T	0
rs75165564	chr9	23651166	T	C	0
rs1329035	chr9	23656680	C	T	1
rs6475751	chr9	23657692	C	T	0
rs7855153	chr9	23660421	T	C	1
rs60055608	chr9	23661455	T	C	0
rs7871964	chr9	23664698	T	G	0
rs10733391	chr9	23665942	T	C	1
rs1410844	chr9	23670125	C	A	0
rs73654341	chr9	23672853	G	A	0
rs996793	chr9	23676633	A	G	0
rs2383268	chr9	23681363	C	A	0
rs10811954	chr9	23686920	T	C	0
rs2116227	chr9	23687457	G	A	0
rs9697131	chr9	23695279	C	T	0
rs78347520	chr9	23699222	G	T	0
rs117561609	chr9	23701140	T	C	0
rs10966032	chr9	23705110	C	T	0
rs1329024	chr9	23706350	T	C	0
rs3829088	chr9	23713682	T	C	0
rs3829089	chr9	23713726	C	A	1
rs10811961	chr9	23714289	G	A	1
rs16907652	chr9	23723601	A	G	0
rs76608604	chr9	23729480	G	A	0
rs717719	chr9	23731565	C	A	1
rs79100375	chr9	23739861	T	C	0
rs75038887	chr9	23761878	A	G	0
rs73654364	chr9	23762178	G	A	0
rs9298850	chr9	23765513	T	C	0
rs116921840	chr9	23772931	C	T	0
rs1410846	chr9	23788682	C	T	0
rs74550548	chr9	23799230	C	T	0
rs16907782	chr9	23802444	T	C	0
rs10966083	chr9	23809494	T	C	0
rs72693573	chr9	23815940	C	T	1
rs4977892	chr9	23816556	G	T	1
rs77214530	chr9	23825632	G	A	0
rs73654379	chr9	23836950	A	G	0
rs72706981	chr9	23849317	C	T	0
rs1699462	chr9	23857085	G	T	0
rs72706983	chr9	23869444	A	G	0
rs7847255	chr9	23880961	C	T	0
rs2383296	chr9	23901929	T	G	1
rs147063523	chr9	23910831	A	G	0
rs72709505	chr9	23925415	C	T	0
rs6475768	chr9	23953636	T	C	1
rs12554344	chr9	23957621	G	A	0
rs4977903	chr9	23972008	G	A	1
rs1868727	chr9	23972119	G	A	0
rs10738688	chr9	23975356	C	T	0
rs76549741	chr9	23977599	T	G	1
rs1901155	chr9	23983819	T	G	0
rs76473823	chr9	23986425	G	A	0
rs4645624	chr9	24034182	A	G	0
rs117274293	chr9	24042006	G	A	1
rs117859041	chr9	24043486	G	T	0
rs35365477	chr9	24060263	C	T	0
rs7862410	chr9	24060457	A	G	0
rs74474054	chr9	24062745	G	A	0
rs12683447	chr9	24063406	C	A	0
rs79657073	chr9	24066561	A	G	0
rs12379069	chr9	24075370	C	T	1
rs4977912	chr9	24091820	C	T	0
rs10645026	chr9	24098695	T	C	1
rs10812024	chr9	24098939	A	G	0
rs4977917	chr9	24105510	G	A	1
rs2225614	chr9	24111282	C	A	0
rs10966220	chr9	24113160	A	G	1
rs113226515	chr9	24114195	C	T	0
rs7848340	chr9	24125020	T	C	1
rs77766688	chr9	24131891	C	A	1
rs112495410	chr9	24155584	T	C	0
rs56230141	chr9	24157442	G	A	0
rs7848321	chr9	24164334	A	G	0
rs72702181	chr9	24190707	A	G	0
rs674544	chr9	24192258	A	G	0
rs55724038	chr9	24205905	C	T	0
rs1572061	chr9	24206568	A	G	0
rs75408011	chr9	24211521	G	A	0
rs718339	chr9	24233395	C	T	0
rs7045813	chr9	24233748	C	T	0
rs72704029	chr9	24253908	T	C	0
rs17771619	chr9	24262093	C	T	0
rs117474941	chr9	24273884	G	A	0
rs117129065	chr9	24283951	G	A	0
rs7868331	chr9	24292585	G	A	0
rs6475790	chr9	24298510	A	C	1
rs72706081	chr9	24306016	A	C	0
rs10966276	chr9	24315913	A	G	0
rs17198146	chr9	24324508	T	C	0
rs16908237	chr9	24331309	A	C	0
rs10491799	chr9	24333015	C	T	0
rs10121862	chr9	24351703	C	T	0
rs71506801	chr9	24351842	G	T	0
rs72708024	chr9	24366901	T	C	0
rs10114218	chr9	24423136	T	C	0
rs2383452	chr9	24428105	A	G	0
rs79973849	chr9	24433593	C	T	0
rs117474283	chr9	24457478	G	A	0
rs72709992	chr9	24461544	G	A	0
rs10757476	chr9	24479052	T	C	0
rs12552851	chr9	24488927	T	C	1
rs10966321	chr9	24494304	T	C	1
rs2805068	chr9	24507963	A	G	0
rs2247554	chr9	24512880	C	T	0
rs72710001	chr9	24518797	A	G	0
rs10966337	chr9	24544895	T	C	0
rs6475797	chr9	24545515	G	A	1
rs2772577	chr9	24547234	G	A	0
rs2805063	chr9	24564200	A	G	0
rs1329854	chr9	24568127	T	C	0
rs1888108	chr9	24572492	G	A	1
rs2149913	chr9	24573719	A	G	1
rs7018906	chr9	24595313	C	T	0
rs76868968	chr9	24612859	A	G	0
rs10812061	chr9	24616034	T	C	1
rs10966368	chr9	24648714	C	T	0
rs56376815	chr9	24649032	A	G	0
rs1360563	chr9	24651948	G	A	1
rs10966380	chr9	24670984	C	T	0
rs10966381	chr9	24671259	C	A	0
rs7852003	chr9	24675660	T	C	0
rs1960833	chr9	24697908	C	T	0
rs10966409	chr9	24700281	T	C	0
rs76180359	chr9	24712717	A	G	0
rs16908752	chr9	24719951	T	G	0
rs13299426	chr9	24723407	G	A	0
rs77171571	chr9	24730343	G	A	0
rs4977659	chr9	24733228	A	G	1
rs76032284	chr9	24742891	T	C	0
rs10117606	chr9	24742990	G	A	1
rs73473636	chr9	24747898	G	A	1
rs10124916	chr9	24756029	G	T	1
rs7468674	chr9	24757757	G	A	0
rs11787987	chr9	24758612	C	A	0
rs10966448	chr9	24767137	C	A	0
rs4284108	chr9	24770617	A	G	1
rs12379038	chr9	24770752	A	G	1
rs10122772	chr9	24771764	A	G	0
rs12337557	chr9	24782319	A	G	0
rs10732345	chr9	24788181	G	A	1
rs9406815	chr9	24799886	C	A	1
rs9406818	chr9	24819202	T	C	0
rs17836537	chr9	24822217	A	G	0
rs10115985	chr9	24823392	A	G	1
rs66563241	chr9	24825043	A	C	0
rs76381465	chr9	24834359	T	C	0
rs12349839	chr9	24837369	A	C	0
rs77764531	chr9	24844351	T	C	0
rs7035719	chr9	24845492	C	T	0
rs74771535	chr9	24862694	G	A	0
rs117969224	chr9	24877766	G	T	0
rs74415947	chr9	24878925	G	A	0
rs7873820	chr9	24883181	C	A	0
rs10812114	chr9	24884971	G	A	1
rs79500751	chr9	24886968	T	G	0
rs10118854	chr9	24895223	T	C	0
rs7022130	chr9	24902468	A	G	1
rs144478486	chr9	24903416	A	G	0
rs79266467	chr9	24903547	A	G	0
rs7849819	chr9	24912755	C	T	0
rs72715943	chr9	24920846	C	T	0
rs10812137	chr9	24920902	A	G	0
rs7023908	chr9	24925472	A	G	1
rs78380166	chr9	24933724	A	G	0
rs78458198	chr9	24941202	G	A	0
rs73483480	chr9	24945014	A	G	0
rs62572963	chr9	24946245	G	A	0
rs10733395	chr9	24959254	C	T	1
rs35963392	chr9	24961154	G	A	1
rs1461338	chr9	24977203	A	G	0
rs7021001	chr9	24979798	A	G	1
rs1461340	chr9	24985662	G	A	1
rs62572980	chr9	24993978	T	C	0
rs72718138	chr9	25010424	A	C	0
rs17782547	chr9	25029044	A	G	0
rs13286283	chr9	25029340	G	A	0
rs11793895	chr9	25031248	A	G	0
rs72718145	chr9	25036155	T	C	0
rs73642240	chr9	25037699	A	C	0
rs72718149	chr9	25046188	G	A	0
rs2614166	chr9	25047285	G	A	1
rs713296	chr9	25049920	C	T	0
rs10966658	chr9	25052561	A	G	1
rs2764730	chr9	25055798	T	G	1
rs76001365	chr9	25067815	A	G	0
rs10812169	chr9	25068478	T	C	0
rs36076024	chr9	25077037	A	C	0
rs75140596	chr9	25077130	G	A	0
rs72702044	chr9	25121574	T	G	0
rs1886709	chr9	25122216	A	G	1
rs75962371	chr9	25125415	A	G	0
rs72702065	chr9	25143296	C	T	0
rs3118318	chr9	25157680	C	T	0
rs7034635	chr9	25176253	G	A	0
rs1925508	chr9	25177720	A	G	0
rs12337176	chr9	25178086	C	T	0
rs7033077	chr9	25188508	A	G	1
rs78435970	chr9	25209392	T	G	0
rs7871803	chr9	25220931	T	C	0
rs9408080	chr9	25227235	T	C	0
rs17773612	chr9	25227318	C	T	0
rs7027321	chr9	25241084	T	G	1
rs10738708	chr9	25241318	A	C	1
rs10757516	chr9	25246219	G	A	1
rs117920933	chr9	25254522	G	A	0
rs34645031	chr9	25274476	A	G	0
rs1668974	chr9	25275625	T	C	0
rs77739264	chr9	25278433	A	G	0
rs1799615	chr9	25287182	A	C	0
rs143350649	chr9	25292107	G	A	0
rs10812218	chr9	25297209	A	G	1
rs60804395	chr9	25306553	A	G	0
rs118033886	chr9	25311726	T	C	0
rs1372872	chr9	25325897	G	A	0
rs72705741	chr9	25346374	T	C	0
rs980462	chr9	25353889	G	A	0
rs10122848	chr9	25368390	G	T	0
rs1819312	chr9	25397662	T	C	1
rs56014489	chr9	25410087	A	G	0
rs76214809	chr9	25423807	T	G	0
rs4977977	chr9	25427207	A	G	0
rs10966910	chr9	25442540	T	C	0
rs12552736	chr9	25449124	T	C	0
rs13300284	chr9	25452814	G	A	0
rs10966921	chr9	25457132	A	G	0
rs1409940	chr9	25458351	A	G	1
rs12345447	chr9	25471468	G	A	0
rs72709775	chr9	25489107	G	A	0
rs10966934	chr9	25496363	C	T	1
rs6475848	chr9	25517235	T	G	0
rs10966943	chr9	25522089	T	C	1
rs12003047	chr9	25527623	T	C	0
rs4631560	chr9	25545692	C	T	0
rs62531277	chr9	25555388	C	A	0
rs2498725	chr9	25557617	A	G	0
rs118073780	chr9	25558519	G	A	0
rs72614293	chr9	25565108	C	T	0
rs73479883	chr9	25565620	A	G	0
rs2498717	chr9	25567132	G	A	0
rs2498718	chr9	25570150	T	C	1
rs10757553	chr9	25576242	C	A	1
rs12238074	chr9	25596264	T	C	0
rs10966979	chr9	25603961	T	C	0
rs10966982	chr9	25606109	A	C	0
rs10511761	chr9	25612706	T	G	1
rs11795244	chr9	25614130	T	C	0
rs10966994	chr9	25615402	T	C	0
rs7027324	chr9	25616028	C	T	1
rs10967005	chr9	25627887	A	G	0
rs10812286	chr9	25629552	G	A	0
rs10812288	chr9	25631017	G	A	1
rs56322407	chr9	25633178	C	T	0
rs4431675	chr9	25640500	A	G	0
rs12341335	chr9	25649147	T	C	0
rs10117752	chr9	25658017	C	T	0
rs10124907	chr9	25659639	A	G	1
rs73644559	chr9	25664918	C	T	0
rs77242382	chr9	25676581	C	T	1
rs12348	chr9	25677217	T	C	1
rs60018547	chr9	25678889	G	A	0
rs78205672	chr9	25684386	T	G	0
rs80118091	chr9	25689276	C	T	0
rs7031899	chr9	25691034	T	C	0
rs4131608	chr9	25694415	A	C	0
rs1937938	chr9	25701055	A	C	0
rs117598876	chr9	25705692	T	C	1
rs12005755	chr9	25713818	T	C	0
rs1231330	chr9	25717388	A	G	1
rs13286578	chr9	25719021	G	A	0
rs13287495	chr9	25719072	T	C	1
rs1231333	chr9	25724326	T	C	1
rs1231334	chr9	25725270	C	T	0
rs10967056	chr9	25737403	C	T	0
rs17039	chr9	25737870	G	A	1
rs72710525	chr9	25742641	T	C	0
rs1231353	chr9	25748801	G	A	1
rs1231360	chr9	25750663	C	T	1
rs17290832	chr9	25751463	C	T	0
rs72710531	chr9	25754452	T	C	0
rs1634404	chr9	25772174	A	G	0
rs1220081	chr9	25792488	A	C	0
rs7025024	chr9	25816221	G	A	0
rs1892406	chr9	25819091	A	G	0
rs55959418	chr9	25821209	G	A	0
rs1843463	chr9	25845173	T	C	1
rs71508651	chr9	25847432	T	C	0
rs79518673	chr9	25876308	T	C	0
rs993232	chr9	25890599	A	G	1
rs117472593	chr9	25892426	T	C	0
rs836954	chr9	25897337	C	T	0
rs111665086	chr9	25902564	T	C	0
rs10491877	chr9	25912841	A	G	0
rs76265019	chr9	25916413	G	A	0
rs1219938	chr9	25917670	T	C	0
rs541805	chr9	25934934	A	G	0
rs650577	chr9	25941943	T	C	0
rs78373561	chr9	25950507	A	G	0
rs1332339	chr9	25956933	T	C	0
rs1332348	chr9	25973294	A	C	0
rs475033	chr9	25979516	A	G	1
rs118037254	chr9	25996681	G	A	1
rs7032641	chr9	26024190	A	G	0
rs117844383	chr9	26027358	G	A	0
rs12551101	chr9	26034792	T	C	0
rs7019491	chr9	26058262	G	A	1
rs957252	chr9	26059030	A	C	1
rs4978040	chr9	26078766	C	T	1
rs7854360	chr9	26100959	G	A	0
rs6475884	chr9	26121105	A	C	0
rs4978050	chr9	26149008	T	C	0
rs116984843	chr9	26151164	C	T	0
rs1434860	chr9	26179067	C	T	0
rs77362421	chr9	26189294	C	T	0
rs72714134	chr9	26192590	A	G	0
rs10967222	chr9	26195521	T	C	0
rs13293826	chr9	26201460	T	G	0
rs118033954	chr9	26209070	G	A	0
rs10511767	chr9	26210351	C	T	1
rs10967234	chr9	26210448	G	T	1
rs1369203	chr9	26222210	G	A	0
rs79895861	chr9	26243486	G	A	0
rs62547566	chr9	26256017	C	T	1
rs17784656	chr9	26273889	G	A	0
rs10967292	chr9	26294089	T	C	0
rs17776101	chr9	26297314	T	C	1
rs367832	chr9	26297695	C	T	1
rs117435823	chr9	26305948	C	T	0
rs2785104	chr9	26306971	T	C	0
rs5011373	chr9	26307233	G	T	0
rs2618012	chr9	26313816	A	G	0
rs1414924	chr9	26324015	T	C	1
rs2785111	chr9	26327598	G	T	1
rs76120510	chr9	26327894	T	C	0
rs72714195	chr9	26339649	C	T	0
rs76212926	chr9	26340053	T	C	0
rs72716211	chr9	26355995	T	C	0
rs915508	chr9	26359487	C	T	1
rs406058	chr9	26371682	G	A	1
rs13290318	chr9	26380638	A	G	0
rs72716221	chr9	26387556	G	A	0
rs10812392	chr9	26410033	C	T	1
rs80238709	chr9	26421563	G	T	0
rs74484074	chr9	26426307	G	A	0
rs10812394	chr9	26433753	C	A	1
rs117692417	chr9	26435193	G	T	0
rs10757609	chr9	26443740	A	G	1
rs6475898	chr9	26453810	G	A	0
rs75090903	chr9	26454112	G	A	0
rs12352164	chr9	26455315	A	C	0
rs1328425	chr9	26457172	T	C	0
rs1028893	chr9	26460926	A	G	0
rs77013059	chr9	26463912	T	C	0
rs12554311	chr9	26464275	C	T	0
rs74937270	chr9	26469059	C	A	0
rs12554403	chr9	26489227	C	T	1
rs12339423	chr9	26507213	C	T	1
rs77881494	chr9	26512395	C	T	0
rs16910503	chr9	26515812	G	A	0
rs4313246	chr9	26521278	G	A	1
rs13294628	chr9	26521967	T	C	0
rs994390	chr9	26538807	A	C	1
rs10757612	chr9	26551728	A	C	1
rs2383698	chr9	26555765	C	A	1
rs76551741	chr9	26560806	C	A	0
rs12056987	chr9	26571898	A	G	0
rs964855	chr9	26576119	C	T	0
rs16910577	chr9	26577686	G	A	0
rs17692670	chr9	26603898	A	G	0
rs72614297	chr9	26607747	G	A	0
rs7025294	chr9	26615779	T	C	0
rs76154367	chr9	26625054	C	T	0
rs1926773	chr9	26629384	A	G	1
rs10967450	chr9	26637875	C	T	0
rs74514520	chr9	26647755	C	T	0
rs989947	chr9	26650019	A	G	1
rs10757620	chr9	26654000	G	T	1
rs10812440	chr9	26655687	A	G	1
rs12375499	chr9	26657169	A	G	0
rs1033991	chr9	26659564	C	T	1
rs10967471	chr9	26668100	C	A	0
rs980876	chr9	26674988	A	G	1
rs12553807	chr9	26684903	T	G	1
rs13294589	chr9	26694890	A	G	0
rs10967482	chr9	26699113	A	G	0
rs2060409	chr9	26714616	T	C	0
rs10967503	chr9	26736053	A	G	0
rs10812452	chr9	26736164	G	A	0
rs77310072	chr9	26739993	G	A	0
rs10757627	chr9	26750144	C	T	1
rs9694997	chr9	26750723	C	T	0
rs4978099	chr9	26750966	T	C	1
rs1369050	chr9	26760479	A	G	1
rs17755398	chr9	26767304	A	G	0
rs7853898	chr9	26767512	A	G	1
rs7046166	chr9	26770032	C	T	0
rs7867636	chr9	26779338	T	C	0
rs17693864	chr9	26788019	G	T	0
rs10511775	chr9	26788500	C	T	0
rs62544361	chr9	26797816	A	C	0
rs74981086	chr9	26798495	G	A	0
rs12339392	chr9	26804804	T	C	0
rs10967555	chr9	26838495	T	C	1
rs10967557	chr9	26839221	C	A	0
rs17694087	chr9	26839503	A	G	0
rs41271167	chr9	26842444	C	T	0
rs74742269	chr9	26862961	G	A	0
rs7873073	chr9	26891904	T	G	0
rs7038314	chr9	26893664	G	A	1
rs10812494	chr9	26911027	T	C	0
rs12345094	chr9	26921625	A	G	0
rs12004732	chr9	26942449	C	A	0
rs111739174	chr9	26954029	A	G	0
rs10812505	chr9	26978172	A	G	0
rs11555693	chr9	26978261	A	G	0
rs41272237	chr9	26995789	G	A	0
rs77786116	chr9	27004198	A	C	0
rs17694549	chr9	27009102	T	C	0
rs9644870	chr9	27038950	T	G	0
rs117734040	chr9	27046643	A	G	0
rs16910953	chr9	27047462	T	C	0
rs3429	chr9	27062723	C	T	0
rs62542709	chr9	27079174	A	G	0
rs10812525	chr9	27084464	G	A	0
rs1161603	chr9	27098942	A	G	1
rs657867	chr9	27108977	C	T	1
rs77122819	chr9	27118169	A	G	0
rs621786	chr9	27118809	A	G	1
rs666812	chr9	27120371	G	T	1
rs13295369	chr9	27120632	G	A	0
rs586441	chr9	27121908	T	C	1
rs1334809	chr9	27126417	G	T	1
rs7044842	chr9	27132516	T	C	0
rs17694796	chr9	27134638	A	G	0
rs7037509	chr9	27134795	A	G	0
rs7042119	chr9	27135833	C	T	0
rs7042267	chr9	27135964	C	T	0
rs11789885	chr9	27138900	C	T	0
rs4878149	chr9	27149671	T	C	0
rs4601425	chr9	27152294	C	T	0
rs664461	chr9	27152310	T	C	0
rs10511803	chr9	27154619	A	G	0
rs17695026	chr9	27155033	T	C	0
rs62544653	chr9	27162354	T	C	0
rs7036743	chr9	27164222	A	G	0
rs10967750	chr9	27166161	T	C	0
rs45561035	chr9	27168427	A	G	0
rs565586	chr9	27170936	C	T	0
rs10812529	chr9	27171375	T	G	0
rs7047856	chr9	27179077	A	G	0
rs541615	chr9	27179532	A	G	0
rs56230621	chr9	27184521	A	G	0
rs17834811	chr9	27185764	T	G	0
rs481294	chr9	27190892	C	T	0
rs79250370	chr9	27191570	G	A	0
rs4879251	chr9	27195055	C	T	0
rs35030851	chr9	27197488	G	T	0
rs692946	chr9	27201832	A	G	0
rs45563539	chr9	27203004	G	A	0
rs117643320	chr9	27206964	A	G	0
rs2273720	chr9	27209471	A	C	0
rs3737187	chr9	27213774	C	T	0
rs77764699	chr9	27214532	T	C	0
rs535847	chr9	27214889	T	C	1
rs2273717	chr9	27228024	A	G	1
rs2273716	chr9	27228060	T	G	0
rs1555454	chr9	27228756	C	T	1
rs1322048	chr9	27232750	C	T	0
rs7858722	chr9	27233159	C	T	1
rs967144	chr9	27263517	T	C	1
rs78232230	chr9	27276708	C	T	0
rs1126107	chr9	27284365	C	T	0
rs41305329	chr9	27284787	G	T	0
rs12337286	chr9	27292476	T	C	0
rs10967873	chr9	27303053	C	A	0
rs1555453	chr9	27326782	G	T	1
rs1984007	chr9	27329624	T	C	1
rs12238155	chr9	27332332	G	A	1
rs10738769	chr9	27334291	G	A	0
rs74621663	chr9	27336984	C	T	0
rs10757654	chr9	27337058	C	A	0
rs77204726	chr9	27345836	G	A	0
rs10967903	chr9	27346306	T	C	0
rs11792681	chr9	27349254	G	A	0
rs75789858	chr9	27370947	C	T	0
rs12001565	chr9	27371970	T	C	1
rs1111764	chr9	27372926	C	T	1
rs35480056	chr9	27376144	A	G	0
rs13283804	chr9	27391924	A	G	0
rs76771837	chr9	27398442	C	T	0
rs77189583	chr9	27400254	T	C	0
rs2150336	chr9	27402963	A	G	1
rs11788670	chr9	27412771	G	A	0
rs78500699	chr9	27424500	A	G	0
rs1161680	chr9	27430234	C	T	0
rs78705362	chr9	27433865	G	A	0
rs2589054	chr9	27443804	A	G	1
rs4879507	chr9	27451484	C	T	0
rs10812599	chr9	27453329	C	T	0
rs10967945	chr9	27455825	C	T	0
rs7021930	chr9	27456930	G	A	0
rs62542379	chr9	27463312	G	A	0
rs10757663	chr9	27467672	G	A	1
rs61349511	chr9	27468264	A	G	0
rs10967952	chr9	27474216	T	C	0
rs1444533	chr9	27477876	C	T	1
rs4879514	chr9	27478711	T	C	1
rs10812602	chr9	27484498	A	G	0
rs1977661	chr9	27502988	C	A	0
rs2166128	chr9	27508689	T	C	1
rs2477522	chr9	27510494	C	T	1
rs74439636	chr9	27513838	C	T	0
rs13691	chr9	27546892	G	A	0
rs12349820	chr9	27553878	T	C	0
rs10122902	chr9	27556782	G	A	0
rs76925759	chr9	27557532	T	C	0
	chr9	27573534	2xGGGGCC	HRE	1
rs3910852	chr9	27587790	T	C	0
rs1390287	chr9	27602324	C	T	1
rs78235293	chr9	27605244	G	T	0
rs2889829	chr9	27610659	A	G	1
rs10968015	chr9	27621565	G	A	0
rs3913107	chr9	27623560	G	A	1
rs536635	chr9	27627364	G	A	1
rs4879626	chr9	27630052	G	A	1
rs4878512	chr9	27630420	A	G	1
rs56409035	chr9	27630687	G	T	0
rs10968026	chr9	27635482	G	A	0
rs7847656	chr9	27644079	C	T	0
rs2643801	chr9	27652542	C	T	0
rs10511813	chr9	27664164	C	T	1
rs111661214	chr9	27673100	A	G	0
rs1330204	chr9	27674226	G	T	0
rs10757678	chr9	27688490	A	C	0
rs1411379	chr9	27707668	A	G	0
rs17770176	chr9	27723893	T	C	0
rs13286192	chr9	27724118	G	A	0
rs10812654	chr9	27724228	A	G	0
rs67568248	chr9	27724344	T	C	1
rs1411373	chr9	27746787	A	G	1
rs4879740	chr9	27750377	A	G	1
rs10968093	chr9	27753229	G	A	0
rs12554028	chr9	27755944	C	T	0
rs76732746	chr9	27771882	A	G	1
rs72714653	chr9	27787891	G	T	0
rs116906624	chr9	27791181	C	T	0
rs12685581	chr9	27804979	A	G	0
rs10812667	chr9	27819542	C	T	0
rs7851811	chr9	27824834	T	C	1
rs73433746	chr9	27843276	G	A	0
rs4581139	chr9	27860392	C	T	0
rs10968155	chr9	27863832	G	A	0
rs7865942	chr9	27872234	A	G	1
rs10812687	chr9	27912334	G	A	1
rs10968194	chr9	27922739	T	G	1
rs1930037	chr9	27926614	G	A	0
rs78795355	chr9	27929358	A	C	0
rs9644872	chr9	27945760	G	A	0
rs10968218	chr9	27946529	T	G	1
rs10757699	chr9	27950865	G	T	0
rs10812712	chr9	27973768	A	C	1
rs7041158	chr9	27985940	C	T	1
rs10968258	chr9	27992292	A	G	0
rs77795961	chr9	27996744	G	A	0
rs62554699	chr9	27998075	G	A	0
rs1197943	chr9	28001291	T	C	0
rs1197944	chr9	28001946	A	G	0
rs10968271	chr9	28005434	T	C	0
rs35394040	chr9	28005475	C	T	0
rs4880001	chr9	28011385	T	C	0
rs16912248	chr9	28013476	T	C	0
rs73441750	chr9	28021433	T	G	0
rs1197918	chr9	28023566	G	A	0
rs869994	chr9	28024649	C	A	1
rs869995	chr9	28024656	G	A	0
rs76075138	chr9	28025245	G	A	0
rs1343457	chr9	28035211	C	T	1
rs10968295	chr9	28035598	T	C	0
rs75657793	chr9	28035950	G	A	0
rs1452352	chr9	28037613	C	A	1
rs1198009	chr9	28044741	G	A	0
rs7848726	chr9	28058392	G	A	1
rs10812734	chr9	28062290	T	C	0
rs10812736	chr9	28064692	C	A	0
rs7042653	chr9	28070285	T	G	1
rs62556511	chr9	28077142	G	T	0
rs16912472	chr9	28082937	C	T	0
rs1839967	chr9	28083674	T	C	0
rs2167644	chr9	28086346	A	G	0
rs10968337	chr9	28086685	T	C	0
rs17698529	chr9	28088402	A	G	0
rs17771324	chr9	28111875	T	C	1
rs1452333	chr9	28120386	A	C	0
rs1452335	chr9	28123404	T	G	0
rs11793837	chr9	28129856	A	G	0
rs4573372	chr9	28141925	T	G	1
rs1349640	chr9	28152420	G	A	0
rs10812745	chr9	28152660	C	A	0
rs7850371	chr9	28164683	A	G	0
rs13294293	chr9	28169738	T	C	0
rs13299133	chr9	28172114	C	T	0
rs79943629	chr9	28176101	A	G	1
rs7040482	chr9	28186093	C	T	1
rs4878817	chr9	28188446	G	A	1
rs10812754	chr9	28202677	C	T	0
rs17699193	chr9	28208073	C	T	1
rs117828793	chr9	28211489	C	T	0
rs4574938	chr9	28218514	T	C	1
rs10968395	chr9	28222907	C	A	0
rs11787960	chr9	28226221	G	A	1
rs7857732	chr9	28236668	G	T	0
rs79085430	chr9	28237294	A	G	0
rs10968403	chr9	28237415	T	C	0
rs10968404	chr9	28237930	G	A	0
rs67112157	chr9	28249693	C	T	0
rs13440274	chr9	28251720	C	A	1
rs76385105	chr9	28251997	C	A	0
rs72709333	chr9	28254140	A	C	0
rs117637977	chr9	28254572	C	A	0
rs4554572	chr9	28256247	T	C	1
rs68176631	chr9	28268304	A	G	0
rs111756616	chr9	28287778	G	A	0
rs12238712	chr9	28290338	C	T	0
rs76552904	chr9	28314457	T	C	0
rs376249633	chr9	28317638	G	A	0
rs117873083	chr9	28320687	G	A	0
rs7860817	chr9	28321637	T	G	1
rs57573303	chr9	28322261	A	C	0
rs12343502	chr9	28328726	T	C	0
rs80120841	chr9	28329026	C	A	0
rs58084641	chr9	28337699	C	T	1
rs74477709	chr9	28341112	T	G	0
rs79844742	chr9	28356979	G	A	1
rs4879239	chr9	28358825	G	T	0
rs10968533	chr9	28359044	G	A	0
rs12344456	chr9	28364812	T	C	1
rs10757735	chr9	28373520	A	C	0
rs72711429	chr9	28377354	A	G	0
rs1571846	chr9	28381683	A	G	0
rs1331880	chr9	28382828	C	A	0
rs9792637	chr9	28395753	A	G	1
rs1331903	chr9	28398638	G	T	0
rs10968562	chr9	28402045	A	G	0
rs76699582	chr9	28403594	T	C	0
rs10968576	chr9	28414341	A	G	0
rs7849276	chr9	28417574	C	A	1
rs35914941	chr9	28439424	T	C	1
rs10491888	chr9	28442345	T	C	0
rs10812830	chr9	28446610	C	T	0
rs10968607	chr9	28458825	C	T	1
rs10118885	chr9	28460342	A	G	1
rs2095015	chr9	28465586	C	T	0
rs1888814	chr9	28470553	T	C	1
rs78434277	chr9	28485090	T	C	0
rs10968622	chr9	28499878	A	G	0
rs10968623	chr9	28500106	C	T	0
rs4339721	chr9	28504238	A	G	1
rs10119327	chr9	28513714	C	A	0
rs10968632	chr9	28517172	T	C	0
rs12551829	chr9	28529412	C	T	0
rs12005012	chr9	28539583	T	C	0
rs12238199	chr9	28545109	T	G	0
rs56153827	chr9	28549312	A	G	0
rs72713593	chr9	28564300	C	T	0
rs10812844	chr9	28568015	T	C	1
rs78699329	chr9	28570097	T	C	0
rs2383772	chr9	28578200	A	G	0
rs17776015	chr9	28578950	C	A	0
rs2204076	chr9	28587834	C	A	0
rs1521730	chr9	28595173	A	G	0
rs75622023	chr9	28607636	G	A	0
rs10968677	chr9	28615815	T	G	0
rs10968679	chr9	28619452	C	T	1
rs10511828	chr9	28628502	T	C	0
rs6476084	chr9	28645628	G	A	1
rs7855149	chr9	28649687	G	A	1
rs62550186	chr9	28660724	T	C	0
rs7850649	chr9	28701335	G	A	0
rs4879261	chr9	28705609	T	C	0
rs62545081	chr9	28707075	C	A	0
rs7021597	chr9	28708153	A	C	1
rs62545084	chr9	28710400	G	A	0
rs117519803	chr9	28714671	C	T	0
rs78064830	chr9	28741869	T	G	0
rs404502	chr9	28747160	G	A	0
rs75808199	chr9	28749173	A	G	0
rs10491621	chr9	28754139	A	G	0
rs321739	chr9	28755359	C	T	1
rs10812873	chr9	28759815	G	A	0
rs10733436	chr9	28762619	A	C	1
rs3915429	chr9	28771539	T	C	0
rs112363969	chr9	28771968	G	A	0
rs824248	chr9	28772702	A	T	1
rs16913639	chr9	28772817	A	C	0
rs824249	chr9	28773001	T	C	1
rs866630	chr9	28779378	C	A	1
rs10812875	chr9	28781233	C	T	1
rs16913661	chr9	28783525	C	T	0
rs824265	chr9	28784345	A	C	0
rs10968773	chr9	28795702	G	A	0
rs76136254	chr9	28797523	C	T	0
rs7852834	chr9	28812867	A	G	1
rs1494333	chr9	28817316	C	A	0
rs77571729	chr9	28817768	T	C	0
rs1389728	chr9	28817959	T	C	1
rs824270	chr9	28827593	C	T	0
rs72715295	chr9	28837912	T	C	0
rs702246	chr9	28839440	A	G	1
rs320955	chr9	28879502	C	T	1
rs62551393	chr9	28882343	G	T	0
rs7046727	chr9	28895044	A	G	1
rs10968823	chr9	28912688	C	A	1
rs117814929	chr9	28934193	C	T	0
rs13285474	chr9	28942540	C	T	0
rs4879290	chr9	28959081	G	A	0
rs78898426	chr9	28982674	C	A	1
rs4879306	chr9	29006902	C	T	0
rs79365136	chr9	29015147	G	A	1
rs12683606	chr9	29015935	T	C	1
rs12376696	chr9	29024735	C	T	0
rs7847631	chr9	29024896	A	G	1
rs10968899	chr9	29032250	C	T	0
rs13287118	chr9	29034432	G	A	0
rs71513925	chr9	29038470	C	T	0
rs13302466	chr9	29088462	C	T	0
rs62553964	chr9	29131741	G	A	0
rs76554248	chr9	29163285	T	C	0
rs10968988	chr9	29166392	G	T	1
rs77498152	chr9	29184755	T	C	0
rs10757817	chr9	29192127	T	C	1
rs7024949	chr9	29198982	A	G	1
rs7031184	chr9	29215532	G	A	0
rs17528917	chr9	29218831	A	G	0
rs1010587	chr9	29218909	G	T	0
rs10813031	chr9	29233376	A	G	1
rs7045302	chr9	29236500	C	T	1
rs17589327	chr9	29241879	A	G	0
rs10969027	chr9	29244769	T	C	0
rs7852004	chr9	29261937	A	G	0
rs12343170	chr9	29263177	G	T	0
rs1928669	chr9	29269464	C	A	1
rs10757831	chr9	29282194	C	T	1
rs80028017	chr9	29292967	C	T	0
rs10491661	chr9	29296755	T	C	1
rs116939710	chr9	29296814	T	C	0
rs78315565	chr9	29298755	G	T	0
rs116893806	chr9	29298934	G	A	0
rs1928663	chr9	29302703	G	A	0
rs10813050	chr9	29308042	C	T	1
rs10491662	chr9	29315620	T	C	0
rs12378755	chr9	29318697	A	G	0
rs7040052	chr9	29335833	A	G	1
rs9695393	chr9	29349858	G	A	0
rs2150864	chr9	29363267	G	A	1
rs1929831	chr9	29363584	A	G	0
rs10969106	chr9	29364329	G	T	0
rs12380263	chr9	29366399	T	C	0
rs9792575	chr9	29371047	C	T	0
rs4879335	chr9	29374908	T	C	1
rs76436935	chr9	29395697	G	A	1
rs4487868	chr9	29398401	T	C	1
rs10969132	chr9	29408137	G	T	0
rs2891328	chr9	29426337	A	G	0
rs1999426	chr9	29435032	C	T	0
rs117731723	chr9	29435962	C	T	0
rs13287338	chr9	29435971	T	C	1
rs7022573	chr9	29440564	T	C	1
rs117776245	chr9	29441974	G	T	0
rs78894534	chr9	29443482	T	C	0
rs72727622	chr9	29443747	T	C	0
rs7849929	chr9	29447141	T	G	1
rs74512110	chr9	29457132	G	A	0
rs7040084	chr9	29483653	G	A	1
rs1590444	chr9	29486707	C	A	0
rs116969065	chr9	29490216	G	A	0
rs4879359	chr9	29499030	T	C	1
rs7026384	chr9	29508545	T	C	0
rs115238155	chr9	29512614	A	C	0
rs603216	chr9	29520546	A	G	1
rs117385659	chr9	29533640	C	A	0
rs112686359	chr9	29542201	C	T	0
rs665477	chr9	29544134	G	T	0
rs13290799	chr9	29545877	C	T	0
rs646439	chr9	29556767	C	A	1
rs77161497	chr9	29563869	C	T	0
rs10491678	chr9	29568688	T	C	0
rs12551941	chr9	29568838	A	G	1
rs74894220	chr9	29569039	G	A	0
rs582351	chr9	29569087	C	T	1
rs628550	chr9	29578261	G	A	1
rs510290	chr9	29591049	G	A	0
rs670205	chr9	29595352	A	G	1
rs62540494	chr9	29597431	G	A	0
rs78562403	chr9	29599175	T	C	0
rs76938543	chr9	29601704	C	T	0
rs10969287	chr9	29614437	A	G	0
rs601162	chr9	29632144	A	G	1
rs577266	chr9	29640244	A	C	1
rs10813149	chr9	29647034	T	C	0
rs10813150	chr9	29663091	G	A	1
rs7047143	chr9	29664384	T	C	1
rs2086573	chr9	29666100	C	A	1
rs10969322	chr9	29679291	C	A	0
rs77004945	chr9	29680498	G	A	0
rs16915163	chr9	29684836	T	C	0
rs12553141	chr9	29691096	T	C	0
rs10511832	chr9	29696822	G	A	0
rs10969331	chr9	29712028	T	C	1
rs13285631	chr9	29718936	T	G	0
rs74722183	chr9	29720121	C	T	0
rs7859217	chr9	29729923	A	G	1
rs12344997	chr9	29736014	G	A	0
rs928636	chr9	29739207	A	G	0
rs4437734	chr9	29753395	G	A	0
rs76051672	chr9	29755038	G	A	0
rs7869744	chr9	29758372	T	C	0
rs10969364	chr9	29768210	G	T	0
rs62539551	chr9	29769455	G	A	0
rs1977660	chr9	29779629	G	A	1
rs76866522	chr9	29783879	T	G	0
rs10969375	chr9	29783991	T	C	0
rs2184513	chr9	29791865	A	C	1
rs117449548	chr9	29808095	C	T	0
rs7022713	chr9	29815484	G	T	1
rs7026740	chr9	29816361	C	T	0
rs12352814	chr9	29823069	C	T	0
rs1543729	chr9	29831402	A	G	1
rs7871951	chr9	29894843	T	G	0
rs6476171	chr9	29903905	A	G	0
rs79929264	chr9	29907362	C	T	0
rs2502106	chr9	29938937	T	C	0
rs2492626	chr9	29939558	T	C	0
rs12237548	chr9	29944432	G	A	0
rs10511835	chr9	29958597	G	A	0
rs10969490	chr9	29973289	T	C	0
rs9298912	chr9	29985895	T	C	0
rs2360192	chr9	29989599	A	G	0
rs9406958	chr9	30022862	A	G	1
rs12056983	chr9	30040013	A	G	0
rs2804511	chr9	30043592	G	A	1
rs2813941	chr9	30057014	G	A	0
rs2360145	chr9	30068011	T	G	0
rs1780057	chr9	30093041	G	A	1
rs1780055	chr9	30106231	A	G	1
rs17774792	chr9	30115411	G	A	0
rs2360158	chr9	30134411	C	T	0
rs1018254	chr9	30143232	C	T	0
rs12351299	chr9	30154927	A	G	0
rs117476674	chr9	30172171	T	C	0
rs117549891	chr9	30181775	T	C	0
rs17774995	chr9	30196535	T	C	0
rs2769643	chr9	30219496	T	C	0
rs117970130	chr9	30226882	G	T	1
rs117537590	chr9	30234393	T	C	0
rs13294425	chr9	30246168	C	A	0
rs118178845	chr9	30248891	C	T	0
rs1576160	chr9	30260158	C	T	0
rs1983946	chr9	30290637	C	T	1
rs10125266	chr9	30303564	C	A	1
rs116859567	chr9	30306652	A	C	0
rs10465066	chr9	30337558	G	T	0
rs12339053	chr9	30347685	C	T	0
rs10969633	chr9	30348299	T	G	0
rs78922651	chr9	30348519	T	C	0
rs72710837	chr9	30351302	A	G	0
rs117175830	chr9	30365701	A	G	0
rs12349600	chr9	30371618	G	A	0
rs1502888	chr9	30378903	G	A	0
rs12350666	chr9	30402214	C	A	0
rs10813246	chr9	30403954	G	A	1
rs17177807	chr9	30404189	C	T	0
rs12351836	chr9	30413577	G	A	0
rs117634056	chr9	30417693	G	A	0
rs7875751	chr9	30435314	G	A	1
rs10969671	chr9	30438385	T	C	0
rs3913601	chr9	30453509	A	G	0
rs10813280	chr9	30521754	A	C	1
rs117470507	chr9	30553529	T	C	0
rs78139106	chr9	30554451	T	C	0
rs10813300	chr9	30567016	C	A	0
rs10969796	chr9	30619072	T	C	1
rs78117109	chr9	30630379	G	A	0
rs13292990	chr9	30677485	A	C	0
rs3849892	chr9	30679706	C	T	0
rs117453566	chr9	30685906	G	A	0
rs12345384	chr9	30706230	A	C	0
rs77428025	chr9	30709918	T	C	0
rs11790970	chr9	30718187	T	G	0
rs117934919	chr9	30719760	G	A	0
rs75818816	chr9	30722538	C	T	0
rs12351362	chr9	30726747	A	G	0
rs72704767	chr9	30729019	T	G	0
rs12350524	chr9	30743424	G	A	0
rs10969868	chr9	30797627	G	A	0
rs2502921	chr9	30804874	A	G	1
rs1034156	chr9	30808741	A	G	0
rs1929979	chr9	30815921	C	T	0
rs1332233	chr9	30817751	C	T	0
rs1115507	chr9	30826001	A	G	0
rs10969885	chr9	30840473	T	C	1
rs73644363	chr9	30860922	G	T	0
rs10813374	chr9	30879677	A	G	0
rs2210441	chr9	30883858	T	C	1
rs116855213	chr9	30913365	C	A	0
rs10511870	chr9	30918605	A	C	0
rs10813381	chr9	30918766	G	A	0
rs10969976	chr9	30923795	C	A	0
rs7021156	chr9	30955395	C	A	0
rs17777132	chr9	30976632	C	T	0
rs77471053	chr9	30981134	T	C	0
rs116939211	chr9	30987011	A	G	1
rs10813392	chr9	30988322	C	T	1
rs10813399	chr9	30997205	C	T	0
rs10970058	chr9	31021221	T	C	0
rs76833181	chr9	31027393	C	T	0
rs16916442	chr9	31027882	A	G	0
rs17720893	chr9	31029869	G	A	0
rs12000796	chr9	31038401	G	A	1
rs13293430	chr9	31050749	T	G	0
rs7862915	chr9	31055722	T	C	0
rs1335132	chr9	31068470	G	A	0
rs1932118	chr9	31088963	G	A	0
rs7850253	chr9	31089852	T	C	1
rs6476261	chr9	31101280	A	G	1
rs12347592	chr9	31102876	A	C	0
rs118034187	chr9	31106292	A	G	0
rs2184505	chr9	31116345	A	G	1
rs76288911	chr9	31116476	T	C	0
rs1414015	chr9	31117922	G	A	0
rs117359899	chr9	31120231	G	A	0
rs2225740	chr9	31121427	T	G	1
rs79138371	chr9	31140336	T	G	0
rs10813477	chr9	31146395	T	C	1
rs62569854	chr9	31151601	C	T	0
rs78987863	chr9	31153868	A	G	0
rs58955227	chr9	31175078	T	C	0
rs13302405	chr9	31177369	A	G	1
rs13283588	chr9	31177959	A	G	1
rs62568762	chr9	31180273	G	T	0
rs4878464	chr9	31182386	C	T	1
rs79566121	chr9	31192599	G	A	0
rs12003551	chr9	31205536	T	C	0
rs74557382	chr9	31232680	T	C	0
rs118116681	chr9	31241480	T	C	0
rs117850797	chr9	31248503	G	A	0
rs12344989	chr9	31253293	G	A	0
rs1012450	chr9	31266517	A	C	1
rs10970260	chr9	31291140	C	A	0
rs10758050	chr9	31307970	G	T	1
rs10970285	chr9	31323629	C	A	0
rs10813534	chr9	31325094	T	C	0
rs10125602	chr9	31340538	C	T	0
rs6476284	chr9	31347462	T	C	0
rs10758055	chr9	31359239	C	T	0
rs1888329	chr9	31372122	C	T	0
rs10970305	chr9	31372585	A	C	0
rs10970317	chr9	31381023	A	G	0
rs10970318	chr9	31381621	G	A	0
rs7857709	chr9	31394027	A	G	0
rs13296212	chr9	31394145	T	C	0
rs7025296	chr9	31405732	G	A	0
rs11793707	chr9	31408127	T	C	1
rs10120052	chr9	31471681	A	C	0
rs10813601	chr9	31472635	C	T	0
rs16917048	chr9	31493269	C	A	0
rs11794786	chr9	31510452	C	T	0
rs2481591	chr9	31528415	G	T	1
rs13289770	chr9	31530619	C	T	0
rs10511880	chr9	31540905	G	A	0
rs75733709	chr9	31555351	A	G	0
rs4570254	chr9	31586878	C	T	1
rs12005201	chr9	31588990	G	A	1
rs79128957	chr9	31596728	C	T	0
rs75334470	chr9	31602142	T	C	0
rs13286807	chr9	31602286	C	T	0
rs16917200	chr9	31602658	A	G	0
rs4879527	chr9	31606803	T	C	0
rs16924096	chr9	31614033	T	C	0
rs13287347	chr9	31628320	T	C	0
rs7022523	chr9	31654562	T	C	0
rs34881061	chr9	31668749	A	C	0
rs2044401	chr9	31669520	G	A	0
rs10970484	chr9	31704696	C	T	0
rs10970502	chr9	31714814	C	T	0
rs75774540	chr9	31727447	C	T	0
rs117366386	chr9	31739999	G	A	0
rs10758078	chr9	31745111	C	T	0
rs12378228	chr9	31749502	G	A	0
rs185780447	chr9	31794573	T	C	0
rs75090209	chr9	31794732	C	T	0
rs12237711	chr9	31805933	A	G	1
rs72719247	chr9	31810528	A	G	0
rs10813645	chr9	31811402	G	A	1
rs1928091	chr9	31811671	A	G	1
rs928031	chr9	31817323	T	C	1
rs79449488	chr9	31818111	A	C	0
rs72617324	chr9	31831928	A	G	0
rs10511886	chr9	31836557	T	C	1
rs12335375	chr9	31837042	C	T	0
rs12002647	chr9	31837252	A	G	1
rs10970550	chr9	31837972	C	T	0
rs79288546	chr9	31839039	T	C	0
rs997609	chr9	31842498	C	T	0
rs16917458	chr9	31850084	G	T	0
rs72719293	chr9	31854379	G	A	0
rs79216456	chr9	31868714	A	G	0
rs943927	chr9	31872626	T	G	0
rs13287216	chr9	31873293	C	T	0
rs1328896	chr9	31880969	C	T	0
rs2375725	chr9	31894438	C	T	1
rs10970585	chr9	31895375	A	G	0
rs80264241	chr9	31896558	A	G	0
rs10125694	chr9	31912521	C	T	0
rs10813660	chr9	31915038	C	T	0
rs77276627	chr9	31942603	G	T	0
rs55930244	chr9	31994148	T	C	0
rs78646810	chr9	32038586	A	G	0
rs77941423	chr9	32057833	C	A	0
rs17281841	chr9	32092253	T	C	0
rs10970780	chr9	32105256	G	A	0
rs79110083	chr9	32110585	G	A	0
rs1842636	chr9	32110779	A	G	1
rs2174915	chr9	32122890	A	C	0
rs76095252	chr9	32128799	G	T	0
rs7859569	chr9	32137680	A	G	0
rs72708615	chr9	32138787	G	A	1
rs1567256	chr9	32169504	C	T	0
rs1567255	chr9	32169649	C	A	1
rs1556395	chr9	32203382	T	C	1
rs1331240	chr9	32205706	T	C	1
rs117830630	chr9	32210819	T	C	0
rs7853053	chr9	32211404	G	A	1
rs13301455	chr9	32231423	G	A	0
rs1331248	chr9	32234069	T	C	1
rs955475	chr9	32248102	T	G	0
rs1411871	chr9	32248860	C	T	0
rs78062691	chr9	32257417	T	C	0
rs35171258	chr9	32257765	C	T	0
rs59076303	chr9	32259856	G	A	0
rs1537156	chr9	32267869	G	A	0
rs12346028	chr9	32271989	T	C	0
rs10970892	chr9	32276754	G	T	0
rs72708651	chr9	32282466	T	C	0
rs7039600	chr9	32283646	T	C	1
rs77597613	chr9	32294452	A	G	0
rs1331231	chr9	32305906	A	C	0
rs7856471	chr9	32328021	T	C	1
rs10117454	chr9	32332857	T	C	1
rs4879577	chr9	32334222	T	C	0
rs7867666	chr9	32345383	A	G	0
rs72708695	chr9	32346015	T	G	0
rs12238800	chr9	32347431	T	G	0
rs10511905	chr9	32348026	A	G	1
rs10813796	chr9	32359093	A	G	0
rs7856835	chr9	32367420	G	A	0
rs10970945	chr9	32372282	G	A	0
rs117204489	chr9	32372805	C	T	0
rs10813805	chr9	32392613	A	G	0
rs77643348	chr9	32397306	T	C	1
rs10117433	chr9	32401980	G	A	0
rs10970961	chr9	32403292	C	T	0
rs11793098	chr9	32410872	A	G	1
rs2026739	chr9	32418239	G	T	1
rs7026133	chr9	32419463	C	T	0
rs3780474	chr9	32425678	T	G	0
rs1467713	chr9	32432649	T	C	0
rs4878497	chr9	32432976	G	A	1
rs10758139	chr9	32435678	A	G	0
rs113309164	chr9	32436109	T	G	0
rs117856719	chr9	32439129	G	A	0
rs77465798	chr9	32443669	C	T	0
rs10813818	chr9	32449246	T	C	1
rs10738888	chr9	32449809	A	G	0
rs7042042	chr9	32451146	A	G	1
rs12006123	chr9	32456019	G	A	1
rs10738889	chr9	32458055	A	G	0
rs17289402	chr9	32468877	G	A	0
rs77132929	chr9	32477503	G	A	0
rs78545528	chr9	32504161	G	A	0
rs11795343	chr9	32523739	T	C	0
rs17290242	chr9	32524300	G	A	1
rs626214	chr9	32532471	A	C	1
rs7025666	chr9	32533831	T	C	0
rs597131	chr9	32537143	T	G	1
rs181426035	chr9	32541958	T	C	0
rs17857515	chr9	32542280	T	C	0
rs118165745	chr9	32549014	C	A	0
rs72712913	chr9	32551711	A	G	0
rs6476369	chr9	32555051	C	A	1
rs17290760	chr9	32556382	A	G	0
rs1109632	chr9	32566585	G	A	0
rs2376223	chr9	32602850	A	G	1
rs616239	chr9	32614525	T	G	1
rs10813840	chr9	32618057	T	C	1
rs117679461	chr9	32618315	C	T	0
rs75300447	chr9	32618741	T	C	0
rs35905429	chr9	32632534	G	A	0
rs7028290	chr9	32673679	G	A	0
rs76755525	chr9	32679232	A	G	0
rs1329008	chr9	32695754	A	G	0
rs76843843	chr9	32698402	G	T	1
rs7846828	chr9	32701166	C	T	0
rs78104081	chr9	32705606	G	T	0
rs1328994	chr9	32717015	T	C	0
rs1326917	chr9	32717958	A	G	1
rs1571126	chr9	32722174	C	T	1
rs3849901	chr9	32723641	T	C	1
rs10813870	chr9	32738383	C	T	0
rs60739819	chr9	32738472	G	A	1
rs76055334	chr9	32742428	G	A	0
rs79399946	chr9	32751790	G	A	0
rs10758161	chr9	32755030	C	T	0
rs649910	chr9	32768629	T	G	0
rs1810807	chr9	32784840	T	C	0
rs12002929	chr9	32802998	T	C	1
rs10971142	chr9	32803094	C	A	0
rs58677725	chr9	32814947	C	A	1
rs74533874	chr9	32823745	G	A	0
rs80023663	chr9	32828006	G	A	0
rs55683663	chr9	32830672	G	T	0
rs75485949	chr9	32832915	C	T	0
rs596443	chr9	32834924	G	T	0
rs12684467	chr9	32850508	G	A	0
rs17222860	chr9	32861400	T	C	0
rs10971169	chr9	32866255	T	C	0
rs75613431	chr9	32869271	T	C	0
rs10971170	chr9	32870070	G	T	0
rs10758165	chr9	32870791	G	T	1
rs112354965	chr9	32875374	C	T	1
rs10122775	chr9	32884985	C	T	0
rs1888871	chr9	32886641	G	A	1
rs10971182	chr9	32888827	G	A	1
rs4879635	chr9	32899809	G	A	1
rs16918836	chr9	32904330	C	T	0
rs2129760537	chr9	32907610	A	G	0
rs10971207	chr9	32909545	T	C	0
rs12380456	chr9	32918734	T	C	0
rs16918866	chr9	32923484	T	G	0
rs12555433	chr9	32923968	T	G	0
rs10971220	chr9	32928217	G	A	0
rs117470304	chr9	32930422	T	C	0
rs62542099	chr9	32931623	G	A	0
rs10971223	chr9	32932006	G	A	0
rs35995793	chr9	32947841	G	A	1
rs10971246	chr9	32954682	G	A	0
rs76904710	chr9	32981934	C	A	0
rs117986955	chr9	33003164	G	A	0
rs13286714	chr9	33017141	T	C	0
rs10758179	chr9	33023835	T	C	0
rs41274005	chr9	33026343	C	T	0
rs2274764	chr9	33062130	G	A	0
rs74606850	chr9	33078033	G	A	1
rs13300152	chr9	33097998	G	A	0
rs13297389	chr9	33102411	C	T	0
rs544723	chr9	33103175	G	T	0
rs1013217	chr9	33104542	C	T	0
rs10971409	chr9	33105702	G	A	0
rs7865362	chr9	33117967	C	T	0
rs117778489	chr9	33122598	C	T	0
rs12342831	chr9	33124874	T	C	0
rs28429368	chr9	33125361	C	T	0
rs10813951	chr9	33128023	A	G	0
rs73484569	chr9	33133193	G	A	0
rs3824459	chr9	33134619	C	T	0
rs12346594	chr9	33136538	G	A	0
rs3780486	chr9	33139455	C	T	0
rs1328899	chr9	33151417	C	T	0
rs7029159	chr9	33175771	G	A	1
rs12337458	chr9	33180568	T	C	0
rs62544391	chr9	33180749	G	A	1
rs10971439	chr9	33180815	T	C	0
rs7038463	chr9	33186158	T	C	0
rs12555447	chr9	33188106	A	G	0
rs1702995	chr9	33189236	C	T	1
rs12552882	chr9	33193755	C	A	0
rs559061	chr9	33200819	A	G	0
rs478689	chr9	33200958	A	C	0
rs545575	chr9	33203604	A	G	0
rs1622785	chr9	33214130	A	G	0
rs1702639	chr9	33215664	G	T	0
rs112294877	chr9	33224657	A	G	0
rs706107	chr9	33240227	G	A	0
rs62546681	chr9	33244298	T	C	0
rs3758271	chr9	33263210	T	C	0
rs831271	chr9	33270750	G	T	1
rs830576	chr9	33290534	A	G	1
rs7019355	chr9	33298111	G	A	0
rs16919176	chr9	33320361	A	G	0
rs72707406	chr9	33322601	G	T	0
rs4879686	chr9	33343399	G	T	1
rs72707417	chr9	33346199	C	T	0
rs75063899	chr9	33363945	C	T	0
rs4879689	chr9	33374084	G	A	0
rs117155931	chr9	33380189	G	A	0
rs62542743	chr9	33385243	C	A	0
rs3758267	chr9	33404810	T	C	1
rs17337873	chr9	33408021	G	A	0
rs76378954	chr9	33414863	A	G	0
rs111668282	chr9	33416230	G	A	0
rs10758202	chr9	33420010	A	G	0
rs4878539	chr9	33427093	T	C	1
rs6476410	chr9	33434155	T	C	0
rs2228332	chr9	33442954	G	A	0
rs2231228	chr9	33443108	G	A	0
rs34391490	chr9	33444863	C	T	0
rs505698	chr9	33457655	C	T	0
rs3860989	chr9	33460143	A	C	0
rs12683438	chr9	33461301	G	A	0
rs116990601	chr9	33473132	C	T	0
rs2777744	chr9	33473895	T	G	0
rs2992821	chr9	33487200	T	C	0
rs117299037	chr9	33494803	A	G	0
rs118059697	chr9	33511673	A	G	0
rs10758211	chr9	33518283	C	T	1
rs10971567	chr9	33571569	A	G	0
rs7853994	chr9	33572349	T	C	0
rs10971592	chr9	33591860	T	C	0
rs855508	chr9	33617312	C	T	1
rs855514	chr9	33618938	A	G	1
rs855523	chr9	33624431	A	C	0
rs1101845	chr9	33643571	G	A	0
rs35794747	chr9	33660803	A	C	1
rs116963616	chr9	33664459	A	G	0
rs117596198	chr9	33682611	G	A	0

## Sheet: 5. helsinki-ancestral-haplotype
Table S5. Helsinki ALS ancestral HRE haplotype
The unidirectional HST -derived ancestral HRE haplotype. For personal data rights protection purposes, we publish the majority based ancestral haplotype where 10 individuals remain on the majority branch
rsid	contig	pos	ref	alt	gt
rs77430949	chr9	23576416	T	G	0
rs10965935	chr9	23581213	C	T	1
rs10965941	chr9	23583323	G	A	1
rs75779205	chr9	23583733	A	T	0
rs10965945	chr9	23585124	A	G	0
rs79835034	chr9	23590756	T	G	0
rs7032365	chr9	23600139	C	T	0
rs10811936	chr9	23602409	C	A	0
rs76903105	chr9	23605051	C	T	0
rs2383264	chr9	23609289	T	C	0
rs75382043	chr9	23617768	G	A	0
rs10965976	chr9	23622338	G	T	0
rs143160129	chr9	23622423	T	C	0
rs10965981	chr9	23625927	C	T	0
rs10965987	chr9	23631182	C	T	0
rs111819047	chr9	23632386	G	C	0
rs1411241	chr9	23634626	C	T	1
rs435758	chr9	23636675	A	G	1
rs56325030	chr9	23639746	C	T	0
rs1346923	chr9	23642613	A	C	0
rs3829086	chr9	23647197	A	C	1
rs117964256	chr9	23649911	T	C	0
rs34306257	chr9	23651491	G	A	0
rs10757442	chr9	23655749	A	G	1
rs16907491	chr9	23656580	T	G	0
rs147122117	chr9	23661853	G	T	0
rs12682911	chr9	23663523	T	C	0
rs77710839	chr9	23665608	T	C	0
rs10491811	chr9	23665913	A	G	1
rs10491812	chr9	23666654	A	G	0
rs10966014	chr9	23671298	G	T	0
rs7867471	chr9	23672467	G	A	1
rs7871588	chr9	23673332	G	A	1
rs10491814	chr9	23675095	G	C	1
rs10966015	chr9	23675643	G	C	0
rs1036107	chr9	23677966	A	C	1
rs11795350	chr9	23678881	A	G	0
rs17468071	chr9	23679838	T	C	0
rs79303191	chr9	23687689	G	A	0
rs4977884	chr9	23687698	C	T	1
rs12682727	chr9	23687889	T	C	0
rs7852751	chr9	23688189	C	A	0
rs7852747	chr9	23688217	A	G	0
rs61406658	chr9	23693117	A	T	0
rs113295767	chr9	23696858	T	G	0
rs117561609	chr9	23701140	T	C	1
rs73654355	chr9	23702334	C	T	0
rs7854654	chr9	23706340	G	T	0
rs140227166	chr9	23709551	G	T	0
rs10966041	chr9	23718283	A	G	0
rs7861646	chr9	23732002	T	C	0
rs72693550	chr9	23735997	C	A	0
rs10811964	chr9	23737250	A	G	0
rs16907685	chr9	23740243	T	C	0
rs3793579	chr9	23747215	C	T	0
rs10733393	chr9	23747364	T	C	1
rs58681542	chr9	23768798	A	G	0
rs3793585	chr9	23773475	G	A	0
rs959091	chr9	23775451	A	G	0
rs112509299	chr9	23789680	G	A	0
rs74550548	chr9	23799230	C	T	0
rs141430184	chr9	23802340	C	T	0
rs3793603	chr9	23813102	A	G	0
rs77863078	chr9	23814329	G	C	0
rs10966087	chr9	23816943	T	C	0
rs73654376	chr9	23822736	T	C	0
rs77214530	chr9	23825632	G	A	0
rs10966092	chr9	23831660	T	C	0
rs76927758	chr9	23853121	G	T	0
rs76413497	chr9	23853421	C	A	0
rs10811984	chr9	23859908	T	C	0
rs2103278	chr9	23874516	T	C	0
rs77840584	chr9	23874530	A	G	0
rs539554	chr9	23904064	A	G	1
rs117853041	chr9	23922860	T	G	0
rs79669204	chr9	23928318	T	A	0
rs112257044	chr9	23941085	C	T	0
rs7049003	chr9	23975250	G	A	1
rs76549741	chr9	23977599	T	G	0
rs1450588	chr9	24011862	G	A	0
rs4615671	chr9	24032283	C	T	0
rs75083430	chr9	24040177	C	T	0
rs117274293	chr9	24042006	G	A	0
rs62570333	chr9	24045498	G	T	0
rs76230579	chr9	24051361	T	C	0
rs10511736	chr9	24051807	G	A	0
rs74474054	chr9	24062745	G	A	0
rs117601351	chr9	24065294	T	C	0
rs10966191	chr9	24065753	C	T	0
rs79657073	chr9	24066561	A	G	1
rs4585827	chr9	24074409	G	T	0
rs4977912	chr9	24091820	C	T	0
rs72700042	chr9	24093482	C	A	0
rs116859209	chr9	24123093	A	G	0
rs7862142	chr9	24125129	C	T	0
rs16908066	chr9	24130371	C	G	0
rs75066420	chr9	24151529	G	A	0
rs34582239	chr9	24152277	T	G	0
rs78278610	chr9	24193413	T	C	0
rs117695348	chr9	24201577	G	T	0
rs55724038	chr9	24205905	C	T	0
rs1572061	chr9	24206568	A	G	0
rs111228100	chr9	24206998	T	G	0
rs56243707	chr9	24217802	C	T	0
rs7045813	chr9	24233748	C	T	0
rs74981661	chr9	24238200	C	A	0
rs77743715	chr9	24238236	A	G	0
rs10812040	chr9	24254084	A	G	0
rs7468927	chr9	24256028	A	G	0
rs117840333	chr9	24258128	C	T	0
rs117129065	chr9	24283951	G	A	0
rs10966276	chr9	24315913	A	G	0
rs12345327	chr9	24332123	A	G	0
rs56059088	chr9	24333214	G	A	0
rs71506801	chr9	24351842	G	T	0
rs7859945	chr9	24385496	G	A	0
rs10114218	chr9	24423136	T	C	0
rs10738693	chr9	24424496	G	C	0
rs79973849	chr9	24433593	C	T	0
rs7866483	chr9	24457293	C	A	1
rs59988532	chr9	24466355	C	T	0
rs10757476	chr9	24479052	T	C	0
rs118068242	chr9	24479923	G	A	0
rs11792469	chr9	24488923	A	C	0
rs12552851	chr9	24488927	T	C	0
rs116611997	chr9	24505149	G	A	0
rs56101530	chr9	24509497	C	A	0
rs7851055	chr9	24511904	A	G	0
rs2247554	chr9	24512880	C	T	0
rs117363973	chr9	24520383	A	G	0
rs2772573	chr9	24528236	T	C	0
rs10966337	chr9	24544895	T	C	0
rs35458618	chr9	24550588	A	C	0
rs143952300	chr9	24558572	A	C	0
rs79651270	chr9	24584993	A	G	0
rs142004107	chr9	24590422	T	C	0
rs75400092	chr9	24599716	T	A	1
rs16908561	chr9	24602767	C	T	0
rs13284068	chr9	24611324	T	G	0
rs76868968	chr9	24612859	A	G	0
rs1759040	chr9	24614814	C	A	1
rs74954133	chr9	24621015	G	T	0
rs12341864	chr9	24625156	A	G	0
rs16908678	chr9	24627564	C	T	0
rs56376815	chr9	24649032	A	G	0
rs1360563	chr9	24651948	G	A	1
rs10114762	chr9	24658333	C	T	1
rs10812081	chr9	24674903	T	C	0
rs74463068	chr9	24681072	A	G	0
rs16908725	chr9	24708170	C	T	0
rs72712032	chr9	24710413	A	G	0
rs16908740	chr9	24715365	C	T	0
rs10966425	chr9	24715416	A	G	0
rs10046803	chr9	24721717	A	G	0
rs10812089	chr9	24721913	C	A	0
rs75745139	chr9	24722644	A	G	0
rs10115210	chr9	24725699	T	C	0
rs72712042	chr9	24727281	A	G	0
rs77171571	chr9	24730343	G	A	0
rs2151140	chr9	24730718	G	A	1
rs7873039	chr9	24740582	A	C	1
rs4977954	chr9	24741299	T	G	1
rs7849050	chr9	24750181	T	G	1
rs4145037	chr9	24757629	T	G	1
rs7468674	chr9	24757757	G	A	1
rs11787987	chr9	24758612	C	A	0
rs4319187	chr9	24769580	A	C	0
rs12379038	chr9	24770752	A	G	0
rs112041772	chr9	24772874	C	T	0
rs4145036	chr9	24775749	G	C	1
rs10123842	chr9	24781302	T	C	0
rs10966458	chr9	24782688	A	C	0
rs59390938	chr9	24786246	C	A	0
rs71508615	chr9	24787073	A	G	0
rs34276930	chr9	24795657	C	T	0
rs7025209	chr9	24797749	A	G	0
rs117097284	chr9	24798883	G	A	0
rs1926680	chr9	24801165	C	A	0
rs7019416	chr9	24801364	G	A	0
rs117864026	chr9	24813777	A	G	0
rs1156943	chr9	24816202	C	T	0
rs9406819	chr9	24820699	T	C	0
rs4111025	chr9	24822172	C	G	1
rs10115985	chr9	24823392	A	G	0
rs34064866	chr9	24833521	A	G	0
rs62570831	chr9	24837385	T	C	0
rs2026589	chr9	24841261	T	C	1
rs9298859	chr9	24847479	T	G	0
rs77867258	chr9	24864273	T	G	0
rs73642215	chr9	24868355	A	G	0
rs117969224	chr9	24877766	G	T	1
rs9406832	chr9	24878249	G	A	0
rs10966526	chr9	24885736	A	G	0
rs80238285	chr9	24892006	C	G	0
rs144478486	chr9	24903416	A	G	0
rs10757497	chr9	24903605	C	T	1
rs12686755	chr9	24905441	A	G	0
rs142670966	chr9	24910953	T	G	0
rs1889777	chr9	24916679	A	G	0
rs78458198	chr9	24941202	G	A	0
rs1461334	chr9	24946083	A	C	1
rs62572963	chr9	24946245	G	A	0
rs80051674	chr9	24956439	C	A	0
rs13285422	chr9	24960598	G	T	0
rs10115458	chr9	24965613	C	T	1
rs117703887	chr9	24971703	A	G	0
rs11790650	chr9	24974844	C	T	0
rs74829198	chr9	24977215	G	A	0
rs138123565	chr9	24992753	T	C	0
rs62572980	chr9	24993978	T	C	0
rs2383474	chr9	25000306	G	C	0
rs7046929	chr9	25008244	G	A	0
rs1381149	chr9	25009129	T	C	0
rs7871869	chr9	25011161	C	T	0
rs7853610	chr9	25026355	A	G	0
rs11793895	chr9	25031248	A	G	0
rs13293296	chr9	25032305	G	A	0
rs75080033	chr9	25032366	A	C	0
rs73642240	chr9	25037699	A	C	0
rs72718149	chr9	25046188	G	A	0
rs1381148	chr9	25049867	C	T	0
rs713296	chr9	25049920	C	T	0
rs62572998	chr9	25054614	A	G	0
rs78745063	chr9	25066161	C	A	0
rs36076024	chr9	25077037	A	C	0
rs75140596	chr9	25077130	G	A	0
rs12335996	chr9	25082140	C	G	0
rs147864022	chr9	25091659	G	A	0
rs78605931	chr9	25093350	A	C	0
rs147984337	chr9	25097956	T	C	0
rs12235525	chr9	25101212	A	C	0
rs183652711	chr9	25111022	T	C	0
rs75962371	chr9	25125415	A	G	0
rs3118266	chr9	25130698	A	G	0
rs10812193	chr9	25142016	C	T	0
rs112745907	chr9	25144529	C	T	0
rs117778727	chr9	25208109	T	C	0
rs78435970	chr9	25209392	T	G	0
rs140547267	chr9	25215888	G	A	0
rs62571004	chr9	25218037	T	C	0
rs7847566	chr9	25225957	A	G	1
rs10966802	chr9	25226975	T	C	1
rs9408080	chr9	25227235	T	C	0
rs10738708	chr9	25241318	A	C	1
rs1758734	chr9	25263920	G	A	1
rs16909275	chr9	25274307	G	C	0
rs77739264	chr9	25278433	A	G	0
rs1758742	chr9	25279651	G	T	0
rs10966831	chr9	25281074	A	C	0
rs16909285	chr9	25281392	G	T	0
rs10966833	chr9	25281914	C	T	1
rs36072804	chr9	25286966	G	A	0
rs1799615	chr9	25287182	A	C	0
rs114276349	chr9	25291963	C	T	0
rs12554573	chr9	25294483	T	C	0
rs10966845	chr9	25296603	T	C	0
rs17782794	chr9	25297535	G	A	0
rs142129580	chr9	25302668	G	A	0
rs10812220	chr9	25311299	T	C	0
rs118033886	chr9	25311726	T	C	0
rs75394810	chr9	25313869	G	A	0
rs78215663	chr9	25321855	G	A	0
rs72705741	chr9	25346374	T	C	0
rs1318664	chr9	25349771	A	G	1
rs17176419	chr9	25383450	A	G	0
rs1327381	chr9	25394601	T	G	0
rs17701704	chr9	25396791	A	G	0
rs1819312	chr9	25397662	T	C	0
rs117388681	chr9	25403003	T	C	0
rs146739394	chr9	25423577	C	T	0
rs13287690	chr9	25432729	T	G	0
rs71508642	chr9	25442817	C	G	0
rs67406744	chr9	25457374	A	C	0
rs1359814	chr9	25459045	A	G	0
rs72709763	chr9	25464914	A	G	0
rs10966930	chr9	25483061	C	A	0
rs17702021	chr9	25483713	A	G	0
rs117180011	chr9	25484553	G	A	0
rs75515988	chr9	25485815	G	A	0
rs73642370	chr9	25488419	G	A	0
rs13286700	chr9	25492894	G	A	0
rs149801081	chr9	25497473	A	C	0
rs1360523	chr9	25499530	T	G	1
rs1332176	chr9	25504374	C	A	0
rs1888887	chr9	25522692	G	A	1
rs10511758	chr9	25539166	C	A	0
rs13286473	chr9	25548751	T	C	0
rs552914816	chr9	25549396	C	T	0
rs17177122	chr9	25552269	A	G	0
rs1537265	chr9	25558870	A	G	0
rs79069920	chr9	25564390	G	A	0
rs2498716	chr9	25564894	T	C	1
rs72614293	chr9	25565108	C	T	0
rs7848711	chr9	25565444	T	G	0
rs10511760	chr9	25566452	G	A	1
rs117235869	chr9	25566567	T	C	0
rs12238103	chr9	25566569	T	C	0
rs73644524	chr9	25566708	T	G	0
rs117882910	chr9	25570975	C	T	0
rs13297969	chr9	25591077	G	A	0
rs72705067	chr9	25592808	T	C	0
rs4246860	chr9	25599862	A	C	0
rs72705085	chr9	25603114	T	C	0
rs72705088	chr9	25604002	T	C	1
rs35842632	chr9	25608165	G	T	0
rs10966984	chr9	25608795	G	A	0
rs11795244	chr9	25614130	T	C	0
rs7043804	chr9	25616156	T	G	0
rs7036377	chr9	25618054	G	A	0
rs7036435	chr9	25618263	C	T	0
rs7022600	chr9	25618861	T	C	0
rs12380019	chr9	25621365	C	A	0
rs77424187	chr9	25624275	G	A	0
rs73644541	chr9	25628784	C	T	0
rs10967009	chr9	25629554	A	G	1
rs10967010	chr9	25629912	C	T	0
rs10511762	chr9	25631132	T	C	0
rs74717087	chr9	25633481	C	A	0
rs118074136	chr9	25634036	A	G	0
rs73644550	chr9	25642680	G	T	1
rs7871606	chr9	25646818	T	C	1
rs4246862	chr9	25647028	C	T	1
rs4335219	chr9	25648885	T	C	0
rs10812293	chr9	25652016	T	C	0
rs74792800	chr9	25654108	C	T	0
rs62533379	chr9	25655918	T	C	0
rs34583512	chr9	25660355	T	G	0
rs73644559	chr9	25664918	C	T	0
rs12348	chr9	25677217	T	C	0
rs34498078	chr9	25677955	T	C	1
rs10738728	chr9	25679139	C	T	0
rs73644567	chr9	25681711	G	A	0
rs7026687	chr9	25688979	C	T	0
rs9942967	chr9	25689847	A	C	0
rs4461986	chr9	25690313	A	C	0
rs79649785	chr9	25690780	G	T	0
rs7046405	chr9	25691157	C	T	0
rs117146969	chr9	25696456	T	G	0
rs1937936	chr9	25703273	T	C	0
rs117598876	chr9	25705692	T	C	1
rs12551353	chr9	25716146	T	G	0
rs13287495	chr9	25719072	T	C	1
rs1231332	chr9	25722616	G	A	0
rs146435530	chr9	25726838	C	T	0
rs10812304	chr9	25730287	C	T	0
rs10967056	chr9	25737403	C	T	0
rs1147803	chr9	25739314	C	T	1
rs767818	chr9	25742131	G	A	1
rs72710525	chr9	25742641	T	C	0
rs1231362	chr9	25752312	G	A	1
rs35988907	chr9	25753311	G	C	0
rs1231368	chr9	25753619	C	T	1
rs1231373	chr9	25755424	C	T	1
rs17310487	chr9	25755539	T	C	0
rs72710534	chr9	25762127	T	G	0
rs12004966	chr9	25763763	A	G	0
rs1634404	chr9	25772174	A	G	0
rs1220089	chr9	25787064	A	G	0
rs76150223	chr9	25788804	T	G	0
rs1220081	chr9	25792488	A	C	0
rs146887535	chr9	25795525	C	T	0
rs142907170	chr9	25797657	T	C	0
rs9408095	chr9	25807059	A	G	1
rs914716	chr9	25814987	A	C	0
rs55959418	chr9	25821209	G	A	0
rs1220065	chr9	25825007	G	A	1
rs1220056	chr9	25829004	T	C	1
rs1220044	chr9	25839355	A	G	1
rs117874271	chr9	25846472	T	A	0
rs79464292	chr9	25858958	G	T	0
rs10812314	chr9	25871451	C	T	0
rs1843468	chr9	25890135	A	C	1
rs836958	chr9	25892069	T	C	1
rs117472593	chr9	25892426	T	C	0
rs16909867	chr9	25899229	G	T	0
rs145616469	chr9	25903676	T	C	0
rs12351320	chr9	25903939	T	C	0
rs9644826	chr9	25908008	G	C	0
rs117297495	chr9	25908069	G	A	0
rs10491877	chr9	25912841	A	G	0
rs17748645	chr9	25912926	T	C	0
rs76265019	chr9	25916413	G	A	0
rs76162290	chr9	25925010	G	C	0
rs541805	chr9	25934934	A	G	0
rs72710591	chr9	25936457	A	G	0
rs118000645	chr9	25939184	T	C	0
rs74699603	chr9	25941040	G	A	0
rs78373561	chr9	25950507	A	G	0
rs2383604	chr9	25953112	A	G	0
rs10967138	chr9	25953379	T	C	0
rs117250541	chr9	25955992	C	T	1
rs1332339	chr9	25956933	T	C	0
rs117220965	chr9	25967385	A	G	0
rs1332348	chr9	25973294	A	C	0
rs148006735	chr9	25983931	G	T	0
rs75793587	chr9	25995881	G	A	0
rs494900	chr9	25998518	T	C	1
rs114111393	chr9	25999466	T	C	0
rs117984521	chr9	26004937	C	T	0
rs55981606	chr9	26013158	A	G	0
rs117166685	chr9	26019374	A	G	0
rs17559639	chr9	26021614	C	A	1
rs117844383	chr9	26027358	G	A	0
rs113828958	chr9	26028357	A	G	0
rs1537292	chr9	26034316	C	T	1
rs150689140	chr9	26052999	A	G	0
rs78793101	chr9	26069688	G	A	0
rs2383617	chr9	26075004	T	C	1
rs117731205	chr9	26081440	G	A	0
rs78231368	chr9	26083264	C	G	0
rs10117470	chr9	26089892	A	G	0
rs10967198	chr9	26102853	G	A	0
rs72712695	chr9	26116660	G	A	0
rs12683572	chr9	26121993	C	A	0
rs7047801	chr9	26124364	T	C	0
rs10217565	chr9	26150532	A	G	0
rs116984843	chr9	26151164	C	T	0
rs76433567	chr9	26172301	T	C	0
rs184524164	chr9	26184668	G	A	0
rs2571519	chr9	26184919	C	T	0
rs77362421	chr9	26189294	C	T	0
rs142883468	chr9	26194274	C	A	0
rs74893890	chr9	26194932	T	C	1
rs10967222	chr9	26195521	T	C	0
rs71508667	chr9	26205464	T	C	0
rs9969823	chr9	26217230	A	G	0
rs10812376	chr9	26233874	A	G	1
rs1434859	chr9	26243327	T	C	0
rs1369209	chr9	26267387	A	G	0
rs684763	chr9	26295853	A	G	1
rs10511770	chr9	26297345	C	T	1
rs1336462	chr9	26310424	T	C	0
rs61341755	chr9	26314314	C	T	1
rs1336467	chr9	26317309	T	C	0
rs2785103	chr9	26318153	C	A	0
rs2785102	chr9	26318335	T	C	1
rs76212926	chr9	26340053	T	C	0
rs78946551	chr9	26340217	T	C	0
rs2383682	chr9	26362881	C	T	1
rs2031849	chr9	26372770	C	T	0
rs439314	chr9	26379842	G	A	0
rs533989	chr9	26380912	C	A	0
rs434468	chr9	26382219	T	C	0
rs72716221	chr9	26387556	G	A	0
rs1336460	chr9	26396462	A	G	1
rs72716224	chr9	26397359	G	T	0
rs79036282	chr9	26420128	C	A	0
rs72716229	chr9	26421559	G	A	0
rs80238709	chr9	26421563	G	T	0
rs79854068	chr9	26438446	G	A	0
rs117793213	chr9	26439411	G	A	0
rs79887371	chr9	26441377	C	G	0
rs7867403	chr9	26457406	A	G	0
rs3930533	chr9	26466577	C	A	0
rs74937270	chr9	26469059	C	A	0
rs10812403	chr9	26470693	T	C	0
rs117383475	chr9	26475966	T	C	0
rs10967372	chr9	26506961	T	C	1
rs72716277	chr9	26509035	G	T	0
rs77881494	chr9	26512395	C	T	0
rs16910500	chr9	26514292	G	A	0
rs35945694	chr9	26520805	A	G	0
rs13294628	chr9	26521967	T	C	0
rs12115450	chr9	26525314	C	T	0
rs12002423	chr9	26526311	G	A	0
rs12554150	chr9	26530624	T	C	1
rs12001784	chr9	26530759	C	T	1
rs76551741	chr9	26560806	C	A	0
rs12379692	chr9	26571287	C	A	0
rs12056987	chr9	26571898	A	G	0
rs74491825	chr9	26583818	C	T	0
rs117338978	chr9	26590607	C	A	0
rs10967425	chr9	26595842	T	C	0
rs71508686	chr9	26595957	C	G	0
rs72614297	chr9	26607747	G	A	0
rs77634777	chr9	26608049	G	A	0
rs62542713	chr9	26612597	C	A	0
rs10757619	chr9	26623299	T	C	0
rs117987580	chr9	26627256	G	A	0
rs77087752	chr9	26636496	G	A	0
rs10757620	chr9	26654000	G	T	1
rs4978090	chr9	26666573	C	T	1
rs117915001	chr9	26675878	C	T	0
rs10733410	chr9	26677189	G	A	1
rs77657971	chr9	26688668	C	T	0
rs35176178	chr9	26702747	G	A	0
rs142721684	chr9	26710967	T	G	0
rs72717886	chr9	26745058	C	T	1
rs148433436	chr9	26746634	C	T	0
rs2129799020	chr9	26747968	C	A	0
rs117674486	chr9	26752347	T	C	0
rs17693677	chr9	26768411	C	T	0
rs10967533	chr9	26781147	G	A	0
rs10511777	chr9	26783465	C	T	1
rs6475937	chr9	26783998	T	C	0
rs17693876	chr9	26788775	G	A	0
rs10511774	chr9	26790635	A	G	0
rs62544362	chr9	26797830	T	C	0
rs17755738	chr9	26798103	G	T	0
rs74981086	chr9	26798495	G	A	0
rs183122111	chr9	26802206	T	G	0
rs7045784	chr9	26803936	T	C	0
rs117506295	chr9	26864614	C	T	0
rs1034295	chr9	26901604	C	T	1
rs16910873	chr9	26904701	T	G	0
rs77921995	chr9	26912523	C	T	0
rs12345094	chr9	26921625	A	G	0
rs16910895	chr9	26925658	C	A	0
rs10738762	chr9	26934860	G	A	0
rs117008574	chr9	26940760	G	A	0
rs11534184	chr9	26973112	G	A	0
rs144867340	chr9	26995823	C	T	0
rs35776880	chr9	26998092	C	T	0
rs77786116	chr9	27004198	A	C	0
rs137906248	chr9	27036556	G	A	0
rs7045747	chr9	27041317	C	T	0
rs73438223	chr9	27041663	G	A	0
rs72703119	chr9	27042897	C	T	0
rs35138802	chr9	27071233	A	G	0
rs620090	chr9	27074235	G	T	1
rs75230822	chr9	27085430	A	G	0
rs4394491	chr9	27092256	C	T	0
rs671451	chr9	27093928	A	G	1
rs596427	chr9	27099246	G	A	1
rs73438302	chr9	27101366	T	C	0
rs138243461	chr9	27102422	G	A	0
rs117731660	chr9	27113949	G	A	0
rs10967721	chr9	27115176	A	G	0
rs664983	chr9	27119951	C	T	1
rs111894484	chr9	27119994	C	G	0
rs13295369	chr9	27120632	G	A	0
rs603085	chr9	27123262	A	G	1
rs75361024	chr9	27124978	G	A	0
rs117798656	chr9	27129499	A	C	0
rs6475966	chr9	27136395	T	C	0
rs62544599	chr9	27140167	G	A	0
rs16911092	chr9	27142446	A	G	0
rs35174672	chr9	27152372	G	A	0
rs586284	chr9	27152979	C	T	0
rs628873	chr9	27155546	C	T	0
rs598232	chr9	27161422	C	T	0
rs62544654	chr9	27162363	A	C	0
rs10967750	chr9	27166161	T	C	0
rs45561035	chr9	27168427	A	G	0
rs565586	chr9	27170936	C	T	0
rs3824410	chr9	27173064	G	T	0
rs666478	chr9	27173182	C	T	0
rs41314569	chr9	27173431	T	C	0
rs79110172	chr9	27177469	G	A	0
rs75035374	chr9	27184132	A	G	0
rs16911136	chr9	27184716	G	A	0
rs7853837	chr9	27186889	G	T	0
rs78443822	chr9	27187334	G	T	0
rs141057004	chr9	27187510	A	G	0
rs79250370	chr9	27191570	G	A	0
rs2252883	chr9	27192332	G	A	0
rs511619	chr9	27196496	A	C	0
rs671353	chr9	27200268	A	G	0
rs7039849	chr9	27200360	C	T	0
rs609766	chr9	27203513	T	C	0
rs12553606	chr9	27203766	T	C	0
rs10812535	chr9	27212241	G	A	0
rs41272847	chr9	27213614	G	C	0
rs45471492	chr9	27213621	A	G	0
rs147792645	chr9	27215112	C	T	0
rs550982	chr9	27217994	T	G	1
rs13297759	chr9	27219720	C	G	0
rs2273717	chr9	27228024	A	G	1
rs9987817	chr9	27230154	G	A	0
rs1407299	chr9	27230289	C	T	0
rs117741650	chr9	27258312	G	A	0
rs1923333	chr9	27265158	A	G	1
rs1885378	chr9	27272584	A	G	1
rs117726396	chr9	27272755	G	T	0
rs13288748	chr9	27274430	G	A	0
rs10967849	chr9	27278086	C	T	0
rs4878384	chr9	27280678	G	A	0
rs186273482	chr9	27285030	C	T	0
rs13292423	chr9	27292908	T	C	0
rs10967865	chr9	27294817	T	A	0
rs10967868	chr9	27297878	A	G	0
rs117243944	chr9	27299513	A	G	0
rs148881734	chr9	27301468	A	G	0
rs72721166	chr9	27304550	G	T	1
rs2891305	chr9	27310336	A	G	1
rs10967881	chr9	27311539	A	G	0
rs10120670	chr9	27314013	T	C	0
rs117021683	chr9	27316789	C	T	0
rs1555453	chr9	27326782	G	T	1
rs77759170	chr9	27327489	T	C	0
rs3739531	chr9	27328966	C	T	1
rs6475989	chr9	27331326	C	T	0
rs1571649	chr9	27332894	A	G	0
rs10738769	chr9	27334291	G	A	0
rs10967899	chr9	27335341	A	G	1
rs16911416	chr9	27336209	A	G	0
rs10118453	chr9	27336665	T	C	0
rs74621663	chr9	27336984	C	T	0
rs10757653	chr9	27336987	T	C	0
rs7020469	chr9	27338008	C	T	0
rs6475990	chr9	27340199	C	T	0
rs7037978	chr9	27340670	G	C	0
rs7041639	chr9	27341340	A	G	0
rs12553110	chr9	27346662	G	A	0
rs11792681	chr9	27349254	G	A	0
rs147825044	chr9	27349730	G	A	0
rs7031583	chr9	27351535	A	G	1
rs77799687	chr9	27352022	T	C	0
rs12552712	chr9	27366438	T	C	1
rs62540096	chr9	27369825	C	T	0
rs10812574	chr9	27369879	A	G	1
rs4483251	chr9	27371125	A	G	1
rs79841368	chr9	27371622	T	C	0
rs10121067	chr9	27371746	A	G	0
rs1111764	chr9	27372926	C	T	1
rs17768620	chr9	27373417	T	C	1
rs145284602	chr9	27376258	T	C	0
rs144822008	chr9	27379188	C	T	0
rs10812580	chr9	27383758	G	A	0
rs41272877	chr9	27397074	G	T	1
rs77189583	chr9	27400254	T	C	0
rs75523865	chr9	27400471	G	A	0
rs75175430	chr9	27401803	T	C	0
rs4879470	chr9	27410375	T	C	0
rs55737853	chr9	27416146	T	G	0
rs12685430	chr9	27421903	T	C	0
rs111617021	chr9	27430470	G	C	0
rs62541569	chr9	27434322	T	C	0
rs75999974	chr9	27436647	A	G	0
rs10126026	chr9	27440616	C	A	0
rs2814699	chr9	27443245	T	G	1
rs78852400	chr9	27445137	C	T	0
rs10967941	chr9	27448774	A	G	0
rs34959338	chr9	27455137	G	A	0
rs1373536	chr9	27456408	C	G	0
rs72725203	chr9	27457726	G	C	0
rs7873431	chr9	27460687	A	C	0
rs7040654	chr9	27462591	T	C	1
rs62542379	chr9	27463312	G	A	0
rs10757663	chr9	27467672	G	A	1
rs10511816	chr9	27468463	C	A	1
rs7866248	chr9	27474595	T	G	1
rs1822723	chr9	27478054	C	T	0
rs10812602	chr9	27484498	A	G	0
rs117770454	chr9	27496247	T	C	0
rs137868269	chr9	27498553	G	T	0
rs35527806	chr9	27511845	G	A	0
rs80067552	chr9	27549487	G	T	0
rs10122902	chr9	27556782	G	A	0
rs76925759	chr9	27557532	T	C	0
rs7874565	chr9	27564340	T	C	0
rs4879572	chr9	27570053	A	G	0
	chr9	27573534	2xGGGGCC	HRE	1
rs10967993	chr9	27582313	T	C	1
rs10757670	chr9	27584901	T	C	0
rs2477519	chr9	27586456	A	G	1
rs112001877	chr9	27589698	T	C	0
rs3861017	chr9	27591805	G	A	1
rs13302855	chr9	27595997	C	T	0
rs10812621	chr9	27596680	C	A	0
rs142882321	chr9	27596994	G	A	0
rs10968001	chr9	27600647	T	C	0
rs10968002	chr9	27600700	C	G	0
rs1390287	chr9	27602324	C	T	1
rs633583	chr9	27602923	G	A	1
rs78235293	chr9	27605244	G	T	0
rs75414506	chr9	27609281	T	C	1
rs774347	chr9	27609781	C	G	0
rs117247014	chr9	27616310	C	T	0
rs17779800	chr9	27618058	G	A	0
rs10968015	chr9	27621565	G	A	0
rs17835957	chr9	27622523	G	C	0
rs536635	chr9	27627364	G	A	1
rs1888170	chr9	27629306	C	G	0
rs4879626	chr9	27630052	G	A	1
rs7047616	chr9	27631038	G	T	1
rs72710440	chr9	27631228	A	C	0
rs12552451	chr9	27633115	A	G	0
rs10968026	chr9	27635482	G	A	0
rs117810745	chr9	27635941	T	C	0
rs2643801	chr9	27652542	C	T	0
rs3861018	chr9	27654018	G	A	0
rs10812633	chr9	27656975	C	T	0
rs111661214	chr9	27673100	A	G	0
rs1330204	chr9	27674226	G	T	0
rs7036816	chr9	27678196	A	G	0
rs4436203	chr9	27679924	G	A	0
rs62541725	chr9	27688052	C	T	0
rs10757679	chr9	27688575	G	C	0
rs74579487	chr9	27688818	T	C	0
rs7030905	chr9	27689172	C	T	0
rs80295448	chr9	27698702	C	T	0
rs12002268	chr9	27700942	A	G	1
rs10968078	chr9	27703434	C	T	0
rs10968081	chr9	27711789	T	C	0
rs76526684	chr9	27719052	C	T	1
rs10812652	chr9	27719396	T	G	0
rs17697474	chr9	27720923	T	G	0
rs2026147	chr9	27723715	G	A	0
rs17770176	chr9	27723893	T	C	0
rs13286192	chr9	27724118	G	A	0
rs10812654	chr9	27724228	A	G	0
rs4242688	chr9	27726708	T	C	1
rs4559330	chr9	27726760	C	T	0
rs775418	chr9	27726913	T	G	1
rs775410	chr9	27728838	A	C	0
rs1857079	chr9	27733474	T	C	0
rs80304002	chr9	27742904	C	T	0
rs12683825	chr9	27745541	G	A	0
rs140348724	chr9	27745828	G	A	0
rs62538944	chr9	27747266	G	A	0
rs117736050	chr9	27750331	C	T	0
rs4879739	chr9	27750365	T	G	1
rs1536982	chr9	27753896	A	G	1
rs13297869	chr9	27770924	C	T	0
rs1774038	chr9	27787024	G	T	0
rs10968108	chr9	27788339	G	C	0
rs116906624	chr9	27791181	C	T	0
rs62536911	chr9	27799053	A	C	0
rs77040720	chr9	27815928	T	C	0
rs17770626	chr9	27821608	A	G	1
rs12238023	chr9	27824818	T	C	0
rs10812671	chr9	27835642	C	G	1
rs73433746	chr9	27843276	G	A	0
rs71512411	chr9	27848204	T	C	0
rs10812678	chr9	27862657	A	G	0
rs117712335	chr9	27868523	C	T	0
rs72716589	chr9	27871488	T	C	0
rs7865942	chr9	27872234	A	G	1
rs116893422	chr9	27872884	G	T	0
rs117136034	chr9	27877780	C	T	0
rs2778429	chr9	27878047	C	A	0
rs7849119	chr9	27896019	T	C	0
rs10968188	chr9	27913330	C	T	1
rs75470462	chr9	27916864	C	T	0
rs10968194	chr9	27922739	T	G	1
rs78795355	chr9	27929358	A	C	0
rs17499204	chr9	27933826	G	A	0
rs143841317	chr9	27944482	C	T	0
rs1930006	chr9	27982139	A	G	1
rs75600014	chr9	27983491	C	A	0
rs10968257	chr9	27992042	T	C	0
rs1930013	chr9	27993610	T	C	0
rs1197944	chr9	28001946	A	G	0
rs17569202	chr9	28004532	T	C	0
rs10738788	chr9	28009503	A	G	1
rs188965688	chr9	28015212	G	A	0
rs78130071	chr9	28018927	A	G	0
rs72724928	chr9	28024196	A	C	1
rs869995	chr9	28024656	G	A	0
rs16912278	chr9	28026838	G	A	0
rs16912333	chr9	28037488	T	C	0
rs17511658	chr9	28045926	A	G	0
rs10968307	chr9	28053114	G	A	0
rs117029354	chr9	28054010	T	C	0
rs7848726	chr9	28058392	G	A	1
rs2383760	chr9	28061810	A	G	1
rs6476035	chr9	28071287	G	C	1
rs118067779	chr9	28072838	G	A	0
rs10812737	chr9	28081051	A	T	0
rs17698529	chr9	28088402	A	G	0
rs7847672	chr9	28093876	A	G	1
rs16912476	chr9	28094177	A	G	1
rs17771216	chr9	28094659	T	C	0
rs2060850	chr9	28101543	A	G	0
rs78566489	chr9	28104917	A	G	0
rs11792241	chr9	28135134	T	C	0
rs62556549	chr9	28141370	C	A	0
rs140605058	chr9	28173317	G	A	0
rs80095685	chr9	28174774	G	A	0
rs77604354	chr9	28175445	G	T	0
rs79943629	chr9	28176101	A	G	1
rs72726918	chr9	28178351	T	C	0
rs1155977	chr9	28186671	C	T	1
rs4878210	chr9	28188733	A	G	0
rs10812755	chr9	28202763	G	A	0
rs13297216	chr9	28205133	T	C	0
rs1562971	chr9	28208393	A	T	0
rs4305988	chr9	28218370	T	C	1
rs60500733	chr9	28222344	T	C	0
rs4399024	chr9	28222936	T	G	0
rs11787960	chr9	28226221	G	A	1
rs7357773	chr9	28227169	A	G	0
rs72709319	chr9	28238200	C	G	0
rs4269622	chr9	28241424	G	T	0
rs74850299	chr9	28248411	A	C	0
rs7031843	chr9	28249139	A	G	1
rs139843000	chr9	28250661	C	T	0
rs117637977	chr9	28254572	C	A	0
rs12057041	chr9	28257667	A	G	0
rs67309573	chr9	28260033	C	T	0
rs7020015	chr9	28260724	T	G	0
rs35824833	chr9	28264622	T	G	0
rs75796205	chr9	28266513	C	A	0
rs72709348	chr9	28291394	G	A	0
rs10968458	chr9	28294881	A	G	0
rs117146116	chr9	28313104	T	C	0
rs13440316	chr9	28317636	C	T	0
rs117873083	chr9	28320687	G	A	0
rs143959717	chr9	28322393	C	A	0
rs62555393	chr9	28324179	C	T	0
rs1999423	chr9	28329090	G	T	0
rs112560036	chr9	28332760	C	T	0
rs58084641	chr9	28337699	C	T	1
rs12237240	chr9	28339308	G	T	0
rs10968523	chr9	28341937	T	C	0
rs12347591	chr9	28342016	T	C	0
rs13297128	chr9	28342204	T	C	0
rs10491895	chr9	28355203	T	C	0
rs150538898	chr9	28357045	C	T	0
rs12551713	chr9	28358522	C	T	0
rs4879239	chr9	28358825	G	T	0
rs61185216	chr9	28359892	C	T	0
rs17767000	chr9	28363764	T	G	0
rs4879241	chr9	28369062	C	T	0
rs7868849	chr9	28369820	G	A	0
rs10968541	chr9	28374053	G	A	0
rs34295881	chr9	28375621	G	A	0
rs1543674	chr9	28379205	T	C	0
rs4142448	chr9	28379694	T	C	1
rs2104859	chr9	28380816	T	C	0
rs1331879	chr9	28381859	G	A	0
rs6476063	chr9	28390536	C	T	0
rs62559513	chr9	28391473	G	A	0
rs75627660	chr9	28396387	T	C	0
rs2183829	chr9	28399780	G	T	0
rs1929807	chr9	28402389	G	A	0
rs76699582	chr9	28403594	T	C	0
rs2383767	chr9	28406689	A	C	1
rs7853721	chr9	28408042	C	T	1
rs148790138	chr9	28410296	A	G	0
rs1412235	chr9	28410998	G	C	0
rs2183825	chr9	28412377	T	C	0
rs7849276	chr9	28417574	C	A	1
rs12553846	chr9	28420530	C	T	0
rs143639392	chr9	28422617	T	C	0
rs13284201	chr9	28426759	A	G	1
rs4529548	chr9	28429436	C	T	0
rs1929813	chr9	28452677	A	G	1
rs62555259	chr9	28456288	G	A	0
rs2095015	chr9	28465586	C	T	0
rs78434277	chr9	28485090	T	C	0
rs72713542	chr9	28485670	T	G	0
rs149821052	chr9	28502834	T	C	0
rs4410993	chr9	28505401	G	A	1
rs7036471	chr9	28507096	T	C	1
rs116961907	chr9	28511186	G	A	0
rs10119327	chr9	28513714	C	A	0
rs10121969	chr9	28516645	G	T	0
rs10491886	chr9	28517003	T	C	1
rs10491885	chr9	28517139	A	G	1
rs10968633	chr9	28517173	C	T	0
rs62559692	chr9	28518056	A	T	0
rs10118375	chr9	28519668	A	G	1
rs7047431	chr9	28534493	C	T	0
rs12238199	chr9	28545109	T	G	0
rs79354071	chr9	28562255	C	A	0
rs112222687	chr9	28564860	C	T	0
rs7030022	chr9	28567598	G	A	0
rs72713597	chr9	28567766	C	T	0
rs10968656	chr9	28569166	G	T	1
rs7855874	chr9	28572088	G	A	1
rs1521732	chr9	28573189	C	A	0
rs17776015	chr9	28578950	C	A	0
rs72715209	chr9	28584792	G	T	0
rs2383773	chr9	28592529	A	G	0
rs142954258	chr9	28602075	G	A	0
rs13292141	chr9	28602291	G	A	1
rs116855003	chr9	28603527	C	T	0
rs75622023	chr9	28607636	G	A	0
rs16913449	chr9	28641546	A	G	0
rs10968699	chr9	28645723	C	T	1
rs7022705	chr9	28648561	G	A	1
rs79086690	chr9	28663873	A	G	0
rs148556046	chr9	28678665	C	T	0
rs7857831	chr9	28706726	T	C	0
rs62545081	chr9	28707075	C	A	0
rs146565303	chr9	28711066	G	T	1
rs7848110	chr9	28723432	C	T	1
rs321747	chr9	28734731	A	G	1
rs78221333	chr9	28753057	T	C	0
rs10491621	chr9	28754139	A	G	0
rs321738	chr9	28754537	A	G	1
rs10812870	chr9	28755412	C	T	0
rs10812871	chr9	28757902	T	C	1
rs321746	chr9	28759985	T	C	0
rs1590671	chr9	28768189	C	T	1
rs72715252	chr9	28770264	T	C	0
rs118115566	chr9	28773896	T	C	0
rs824254	chr9	28774550	C	T	1
rs118154614	chr9	28775808	G	A	0
rs79304340	chr9	28776561	G	A	0
rs186422536	chr9	28779296	T	C	0
rs824262	chr9	28781359	C	T	1
rs16913661	chr9	28783525	C	T	0
rs62545158	chr9	28789960	T	C	1
rs62548261	chr9	28792622	C	T	1
rs111467484	chr9	28799746	T	C	0
rs1927032	chr9	28802590	A	C	0
rs1494334	chr9	28817545	C	A	1
rs13299755	chr9	28823319	G	C	0
rs78351726	chr9	28837236	T	C	0
rs13283713	chr9	28845153	C	T	0
rs149876952	chr9	28856082	T	C	0
rs71513916	chr9	28856905	T	C	1
rs320940	chr9	28865291	A	G	0
rs35476311	chr9	28883119	G	A	0
rs2164073	chr9	28890748	T	C	1
rs7034943	chr9	28918561	T	C	1
rs139816693	chr9	28918626	T	C	1
rs117994625	chr9	28921333	C	T	0
rs140969490	chr9	28922984	G	A	0
rs7870709	chr9	28929628	G	T	1
rs117814929	chr9	28934193	C	T	0
rs34442208	chr9	28945826	G	A	0
rs10812894	chr9	28956911	T	C	0
rs10757775	chr9	28975019	A	C	0
rs1930725	chr9	28977743	G	T	0
rs3910289	chr9	28988615	A	G	0
rs10491637	chr9	29002566	A	C	0
rs118185857	chr9	29003595	G	A	0
rs117926397	chr9	29016376	G	T	0
rs72719379	chr9	29025221	A	G	0
rs7848949	chr9	29033531	T	C	1
rs76863470	chr9	29035092	G	A	0
rs10968904	chr9	29035490	T	C	1
rs12345974	chr9	29052939	A	G	0
rs118180037	chr9	29066288	G	T	0
rs117060248	chr9	29084631	A	G	0
rs188182197	chr9	29104589	G	A	0
rs2000194	chr9	29105292	C	A	0
rs62553964	chr9	29131741	G	A	0
rs10812993	chr9	29140711	T	C	1
rs79644340	chr9	29149377	C	T	0
rs10813018	chr9	29159457	C	A	1
rs72723452	chr9	29191871	G	A	0
rs147733850	chr9	29208921	C	T	0
rs75975848	chr9	29213655	C	T	0
rs111681110	chr9	29214805	C	A	0
rs76606342	chr9	29215317	C	A	0
rs1010587	chr9	29218909	G	T	0
rs10813028	chr9	29223298	C	T	0
rs76698704	chr9	29244918	G	T	0
rs12552018	chr9	29246263	T	C	0
rs80177261	chr9	29247927	C	T	0
rs10969037	chr9	29258980	G	A	0
rs7852004	chr9	29261937	A	G	0
rs10969044	chr9	29269154	C	T	1
rs10119346	chr9	29281342	A	G	0
rs1928663	chr9	29302703	G	A	0
rs6415758	chr9	29302904	G	A	1
rs35186608	chr9	29316887	G	A	0
rs74918875	chr9	29336340	C	A	0
rs16914696	chr9	29336372	G	A	0
rs62553709	chr9	29339037	A	G	0
rs75804774	chr9	29339176	A	G	0
rs12005081	chr9	29344286	C	A	0
rs1953010	chr9	29351255	T	G	1
rs7049217	chr9	29360962	C	G	1
rs9792575	chr9	29371047	C	T	0
rs72725446	chr9	29375054	G	A	0
rs12684848	chr9	29391714	T	C	0
rs76436935	chr9	29395697	G	A	1
rs10969136	chr9	29408405	A	G	1
rs10969138	chr9	29409916	G	A	0
rs4620369	chr9	29429713	G	A	1
rs6476133	chr9	29434372	C	T	0
rs10491668	chr9	29449177	A	G	1
rs74512110	chr9	29457132	G	A	0
rs4879352	chr9	29457658	C	T	0
rs145509665	chr9	29467563	G	A	0
rs1359351	chr9	29477900	T	C	1
rs79982104	chr9	29489912	C	T	0
rs116969065	chr9	29490216	G	A	0
rs79687719	chr9	29498901	G	A	0
rs7040023	chr9	29511267	G	A	0
rs141214122	chr9	29532106	T	C	0
rs624403	chr9	29535220	C	T	0
rs471561	chr9	29539559	C	A	1
rs74378177	chr9	29549994	T	C	0
rs118126809	chr9	29550880	C	T	0
rs670662	chr9	29553996	A	G	1
rs667137	chr9	29554762	G	A	0
rs117006049	chr9	29563419	C	A	0
rs74894220	chr9	29569039	G	A	0
rs10969261	chr9	29572741	C	T	1
rs483167	chr9	29575528	C	A	1
rs580215	chr9	29595828	T	G	1
rs73435962	chr9	29602395	G	A	0
rs112922919	chr9	29604715	T	C	0
rs10969289	chr9	29618474	C	T	0
rs10733443	chr9	29619875	G	C	1
rs186899868	chr9	29623846	A	G	0
rs57189915	chr9	29631116	C	A	0
rs12338948	chr9	29638540	A	G	1
rs7047143	chr9	29664384	T	C	1
rs77617552	chr9	29692980	C	T	0
rs7859112	chr9	29694973	A	G	0
rs2383834	chr9	29713274	C	T	1
rs77203213	chr9	29725681	C	A	0
rs10119117	chr9	29740030	C	T	1
rs10113909	chr9	29741180	A	C	1
rs56295604	chr9	29750374	C	T	0
rs76051672	chr9	29755038	G	A	0
rs1335179	chr9	29755127	C	T	1
rs1832052	chr9	29778582	T	C	1
rs2152206	chr9	29790391	A	C	0
rs112283676	chr9	29800009	A	C	0
rs62539554	chr9	29804048	G	A	0
rs117449548	chr9	29808095	C	T	0
rs187787561	chr9	29818352	A	G	0
rs16915329	chr9	29826165	G	A	0
rs73448072	chr9	29833150	G	A	0
rs4598340	chr9	29874549	G	A	1
rs4445311	chr9	29885552	A	G	0
rs117323470	chr9	29886797	T	C	0
rs72718617	chr9	29904988	G	A	1
rs79929264	chr9	29907362	C	T	0
rs4495512	chr9	29918654	T	C	0
rs6476174	chr9	29929549	T	C	0
rs12339293	chr9	29932978	C	G	0
rs2502106	chr9	29938937	T	C	0
rs10813204	chr9	29942474	T	C	0
rs72718656	chr9	29955476	G	A	0
rs56342401	chr9	29967098	A	G	0
rs140808425	chr9	29967555	G	A	0
rs74337607	chr9	29971825	G	A	0
rs10511841	chr9	30019157	T	C	1
rs73434443	chr9	30045032	T	G	0
rs62538326	chr9	30069807	G	A	0
rs2360147	chr9	30077007	G	A	1
rs1780072	chr9	30083601	A	G	1
rs10969554	chr9	30087983	G	A	0
rs113955295	chr9	30093888	G	A	0
rs114052473	chr9	30095915	G	A	0
rs138497692	chr9	30102830	T	C	0
rs17774792	chr9	30115411	G	A	0
rs7390659	chr9	30115420	A	G	0
rs1633499	chr9	30115650	T	C	1
rs2360158	chr9	30134411	C	T	0
rs12339740	chr9	30140182	A	C	0
rs111650046	chr9	30145626	T	G	0
rs72722515	chr9	30153744	C	T	0
rs117549891	chr9	30181775	T	C	0
rs147546309	chr9	30187674	C	A	0
rs2666396	chr9	30188053	C	T	1
rs17774995	chr9	30196535	T	C	0
rs4879416	chr9	30209423	C	T	1
rs2769638	chr9	30213381	C	T	0
rs117537590	chr9	30234393	T	C	0
rs72724870	chr9	30241235	G	A	0
rs118178845	chr9	30248891	C	T	0
rs80124314	chr9	30283218	G	C	0
rs80339507	chr9	30286410	C	T	0
rs80109110	chr9	30295897	T	C	0
rs77223949	chr9	30298930	G	A	0
rs116859567	chr9	30306652	A	C	0
rs10969637	chr9	30352887	G	A	1
rs4358878	chr9	30361740	C	T	1
rs77939785	chr9	30366677	G	A	0
rs117364413	chr9	30372708	T	G	0
rs13287005	chr9	30415445	T	C	0
rs117634056	chr9	30417693	G	A	0
rs10969664	chr9	30423781	G	C	0
rs113983606	chr9	30429733	G	A	0
rs3866499	chr9	30453153	T	C	0
rs3913601	chr9	30453509	A	G	0
rs10813257	chr9	30460745	T	G	1
rs1333004	chr9	30509198	T	C	1
rs12379891	chr9	30528038	T	G	0
rs34083864	chr9	30616593	A	C	0
rs144653028	chr9	30618551	G	A	0
rs4242683	chr9	30623386	C	T	1
rs78117109	chr9	30630379	G	A	0
rs4534204	chr9	30632019	C	A	0
rs12352372	chr9	30635929	T	C	0
rs117840921	chr9	30647525	G	A	0
rs79610212	chr9	30650696	A	G	0
rs12552047	chr9	30654172	C	G	0
rs7860483	chr9	30662580	A	G	0
rs62548342	chr9	30662700	A	G	0
rs78105130	chr9	30666452	G	A	0
rs13292990	chr9	30677485	A	C	0
rs10969823	chr9	30687649	A	G	1
rs78403118	chr9	30710382	G	A	0
rs10969837	chr9	30721817	G	A	0
rs12337877	chr9	30735837	A	G	0
rs3860965	chr9	30737262	G	A	1
rs17720146	chr9	30794291	G	A	0
rs10511866	chr9	30796761	T	G	0
rs13293912	chr9	30844942	G	A	0
rs72703040	chr9	30849437	G	C	0
rs73644363	chr9	30860922	G	T	0
rs12686404	chr9	30862808	A	G	0
rs1332225	chr9	30865135	A	G	0
rs75880256	chr9	30872221	C	G	0
rs34145112	chr9	30889310	T	C	1
rs10969956	chr9	30900061	G	T	0
rs72703059	chr9	30906124	A	G	0
rs116855213	chr9	30913365	C	A	0
rs149058456	chr9	30918986	T	C	0
rs72703063	chr9	30926137	T	G	0
rs115795289	chr9	30936446	T	G	0
rs73644392	chr9	30938790	C	T	0
rs117289048	chr9	30942564	G	A	0
rs71514563	chr9	30944541	C	T	0
rs1332237	chr9	30954961	T	C	0
rs150261106	chr9	30955179	A	G	0
rs10969999	chr9	30973911	C	T	0
rs116939211	chr9	30987011	A	G	1
rs78787048	chr9	30990084	A	C	0
rs7858309	chr9	31001701	T	C	0
rs10970047	chr9	31003900	A	G	1
rs116903508	chr9	31018538	A	G	0
rs2778413	chr9	31021569	C	T	0
rs62567564	chr9	31021580	A	C	0
rs72707036	chr9	31027156	C	T	0
rs76833181	chr9	31027393	C	T	0
rs72707039	chr9	31027803	C	G	0
rs12551028	chr9	31040691	G	A	0
rs7852265	chr9	31040905	T	C	0
rs10970068	chr9	31044623	T	C	0
rs1335131	chr9	31066719	C	T	1
rs1335132	chr9	31068470	G	A	0
rs1475791	chr9	31107612	C	T	0
rs1414015	chr9	31117922	G	A	0
rs117507509	chr9	31118678	G	A	0
rs10813469	chr9	31119649	A	G	1
rs117359899	chr9	31120231	G	A	0
rs79138371	chr9	31140336	T	G	0
rs185982637	chr9	31142658	G	A	0
rs1414022	chr9	31164041	C	T	1
rs2225639	chr9	31186340	T	C	0
rs7852425	chr9	31192303	A	G	1
rs12345271	chr9	31204143	T	C	0
rs113411860	chr9	31208352	C	A	0
rs10970215	chr9	31219987	A	G	1
rs7861865	chr9	31222835	C	A	1
rs13292646	chr9	31233222	T	C	0
rs76981499	chr9	31242016	C	T	0
rs75173124	chr9	31252090	T	C	0
rs10970253	chr9	31262806	T	C	0
rs1333596	chr9	31264337	G	A	0
rs13299206	chr9	31282432	A	C	0
rs16916841	chr9	31318692	T	C	0
rs10758054	chr9	31350942	C	T	1
rs74993437	chr9	31377590	A	G	0
rs7028294	chr9	31379852	T	C	0
rs7856015	chr9	31381752	A	G	1
rs77246101	chr9	31385863	C	T	1
rs74819059	chr9	31390687	C	G	0
rs10758058	chr9	31396658	C	T	1
rs11793707	chr9	31408127	T	C	0
rs10970345	chr9	31450386	C	T	0
rs118073378	chr9	31453131	T	C	0
rs10813592	chr9	31454778	A	G	0
rs118010282	chr9	31468282	C	T	0
rs7020054	chr9	31492132	A	G	0
rs13297113	chr9	31500199	A	C	0
rs112151077	chr9	31506290	T	C	0
rs11794786	chr9	31510452	C	T	0
rs80208314	chr9	31524083	T	C	0
rs2502184	chr9	31527836	G	A	1
rs13289770	chr9	31530619	C	T	0
rs111662390	chr9	31548244	C	T	0
rs10970426	chr9	31573695	T	C	0
rs12005201	chr9	31588990	G	A	0
rs79128957	chr9	31596728	C	T	0
rs7035270	chr9	31608611	A	G	0
rs150669289	chr9	31611150	A	C	0
rs16924096	chr9	31614033	T	C	0
rs2026978	chr9	31615045	C	T	0
rs16917252	chr9	31634203	C	T	0
rs117166773	chr9	31661013	C	T	0
rs4514070	chr9	31689414	T	C	0
rs12683862	chr9	31702361	T	G	0
rs10970484	chr9	31704696	C	T	0
rs11792125	chr9	31713552	A	G	0
rs402138	chr9	31725742	T	C	0
rs118099969	chr9	31739753	T	C	0
rs117366386	chr9	31739999	G	A	0
rs117545267	chr9	31751379	G	A	0
rs288909	chr9	31770524	T	C	1
rs7031669	chr9	31774739	T	G	1
rs72719236	chr9	31800912	A	C	0
rs79449488	chr9	31818111	A	C	0
rs117627454	chr9	31824210	T	C	0
rs111367122	chr9	31825432	C	T	0
rs12553069	chr9	31836699	A	G	0
rs12002647	chr9	31837252	A	G	0
rs10511887	chr9	31837336	A	G	1
rs2068838	chr9	31843440	T	C	1
rs75341355	chr9	31848526	G	A	0
rs1576267	chr9	31848942	T	G	0
rs7847609	chr9	31863414	A	G	0
rs13289358	chr9	31882805	G	A	0
rs75327948	chr9	31890416	A	G	0
rs10970585	chr9	31895375	A	G	0
rs10970589	chr9	31897400	C	T	0
rs73463176	chr9	31902848	C	T	0
rs112715023	chr9	31905702	A	G	0
rs80191967	chr9	31926725	G	A	0
rs77276627	chr9	31942603	G	T	0
rs1038268	chr9	31977625	A	G	1
rs287577	chr9	31981379	A	G	1
rs55881260	chr9	32018522	A	G	0
rs150897823	chr9	32034863	G	A	0
rs79121414	chr9	32043734	G	A	0
rs10813707	chr9	32043889	C	A	0
rs476578	chr9	32060231	G	A	1
rs78434237	chr9	32067597	C	T	0
rs11787833	chr9	32086399	C	T	0
rs17281841	chr9	32092253	T	C	0
rs147302158	chr9	32093302	A	G	0
rs6476337	chr9	32098410	C	T	1
rs79110083	chr9	32110585	G	A	1
rs183213465	chr9	32112410	C	T	0
rs73644630	chr9	32116591	G	A	0
rs10970794	chr9	32127884	T	C	0
rs2246474	chr9	32147561	C	T	1
rs1156723	chr9	32170740	A	G	1
rs72708627	chr9	32178453	G	C	0
rs1331240	chr9	32205706	T	C	0
rs77689700	chr9	32206966	T	G	0
rs78515881	chr9	32231346	C	T	0
rs73644640	chr9	32233831	G	A	1
rs76517831	chr9	32240633	G	A	0
rs10511897	chr9	32244419	T	C	0
rs1411870	chr9	32246516	A	G	0
rs34067567	chr9	32248255	C	T	0
rs77373486	chr9	32252921	A	G	0
rs10970871	chr9	32257139	T	G	0
rs10511898	chr9	32257428	C	T	0
rs10114714	chr9	32257575	C	T	1
rs139534947	chr9	32257728	C	T	0
rs35171258	chr9	32257765	C	T	0
rs74676560	chr9	32258268	A	G	0
rs59076303	chr9	32259856	G	A	0
rs80132230	chr9	32261112	G	A	0
rs11787886	chr9	32299876	A	C	0
rs11792665	chr9	32302839	T	C	1
rs12685314	chr9	32302876	T	C	0
rs13301029	chr9	32310027	T	C	0
rs113704924	chr9	32316454	C	T	0
rs1929344	chr9	32316811	T	C	1
rs10970920	chr9	32324973	T	C	0
rs17215431	chr9	32343785	G	A	0
rs116981681	chr9	32344660	A	C	0
rs7867666	chr9	32345383	A	G	0
rs72708695	chr9	32346015	T	G	0
rs10511905	chr9	32348026	A	G	1
rs61654572	chr9	32356196	T	C	0
rs74377562	chr9	32362116	A	G	0
rs74484437	chr9	32376849	A	G	0
rs73644905	chr9	32380091	C	T	0
rs75307457	chr9	32386068	C	T	0
rs79108616	chr9	32386150	G	T	0
rs118032295	chr9	32386196	G	A	0
rs62571706	chr9	32390375	G	A	1
rs10738885	chr9	32392326	G	A	0
rs7028748	chr9	32397284	G	A	1
rs77643348	chr9	32397306	T	C	1
rs3780474	chr9	32425678	T	G	0
rs147879556	chr9	32430512	C	A	0
rs142305613	chr9	32431004	A	G	0
rs12555576	chr9	32431308	G	A	1
rs10970976	chr9	32433528	T	C	0
rs113309164	chr9	32436109	T	G	0
rs10970987	chr9	32457191	T	C	0
rs55876650	chr9	32467962	C	T	0
rs17289402	chr9	32468877	G	A	0
rs77132929	chr9	32477503	G	A	0
rs72710665	chr9	32478856	G	A	1
rs34692396	chr9	32482906	T	C	0
rs681481	chr9	32503029	T	C	1
rs78545528	chr9	32504161	G	A	0
rs7034650	chr9	32504318	A	G	0
rs626214	chr9	32532471	A	C	1
rs181426035	chr9	32541958	T	C	0
rs920029	chr9	32583509	A	G	1
rs72712926	chr9	32583862	A	C	0
rs74528055	chr9	32588541	G	C	0
rs540467	chr9	32601503	C	T	0
rs10813840	chr9	32618057	T	C	1
rs201241616	chr9	32632341	C	T	1
rs17219559	chr9	32634469	T	C	0
rs12377725	chr9	32640625	T	C	0
rs76788014	chr9	32649128	A	G	0
rs77225793	chr9	32676875	T	G	0
rs76755525	chr9	32679232	A	G	0
rs12004536	chr9	32696916	A	G	0
rs7863112	chr9	32701794	T	C	0
rs78104081	chr9	32705606	G	T	0
rs10813863	chr9	32719821	C	T	0
rs10758150	chr9	32722848	C	T	1
rs60739819	chr9	32738472	G	A	1
rs7859740	chr9	32739221	G	T	1
rs76055334	chr9	32742428	G	A	0
rs1409703	chr9	32744781	T	C	1
rs79399946	chr9	32751790	G	A	0
rs10971123	chr9	32758487	C	T	0
rs11788663	chr9	32765339	G	A	0
rs6476378	chr9	32775725	T	C	0
rs640747	chr9	32780900	C	T	0
rs1576280	chr9	32800232	C	T	0
rs58677725	chr9	32814947	C	A	1
rs680103	chr9	32822211	C	T	1
rs80023663	chr9	32828006	G	A	0
rs75485949	chr9	32832915	C	T	0
rs7859183	chr9	32839805	G	A	0

## Sheet: 6. tampere-by-group
Table S6: Tampere ALS-FTD cohort statistics in groups by GGGGCC repeat size
MRCA is calculated within each repeat group
group	samples (n)	Has HRE core haplotype (n)	avg. shared ancestral markers	MRCA (generations)	MRCA_95_low	MRCA_95_high
0 - 6	878	13	3.98235	682.873	34.156	1277.16
7 - 9	289	220	8.85294	260.403	19.096	485.721
10 - 14	128	136	11.9219	236.645	31.119	434.228
15 - 19	22	26	49.4545	204.248	79.529	548.945
20 - 45	21	22	135.071	58.79	22.597	99.238
HRE	203	239	208.127	53.935	9.578	96.812

## Sheet: 7. helsinki-by-group
Table S7. Helsinki ALS cohort statistics in groups by GGGGCC repeat size
MRCA is calculated within each repeat group. The Affymetrix SNP array core HRE haplotype consists mostly of common REF alleles. Thus, the amount of 0-6 samples that have the core HRE haplotype is quite high.
group	samples (n)	has HRE core haplotype (n)	avg. shared ancestral markers	MRCA (generations)	MRCA_95_low	MRCA_95_high
0 - 6	329	102	10.4757	902.723	17.659	1680.02
7 - 9	108	64	13.037	301.565	12.139	566.917
10 - 14	47	54	18.5319	284.236	14.096	538.295
15 - 19	10	11	52.3	222.601	82.164	401.256
20 - 45	12	18	212.667	50.956	7.043	98.994
HRE	187	228	196.34	65.337	14.789	114.673

## Sheet: 8. ancestral-comparison
Table S8. Tampere ALS-FTD ancestral haplotype compared to Helsinki ALS ancestral haplotype
Showing only variants on both SNP arrays after QC. Variants not shared between the haplotypes are tagged in red.
contig	pos	tampere_anc_gt	helsinki_anc_gt
chr9	23701140	T	C
chr9	23799230	C	C
chr9	23825632	G	G
chr9	23977599	G	T
chr9	24042006	A	G
chr9	24062745	G	G
chr9	24066561	A	G
chr9	24091820	C	C
chr9	24205905	C	C
chr9	24206568	A	A
chr9	24233748	C	C
chr9	24283951	G	G
chr9	24315913	A	A
chr9	24351842	G	G
chr9	24423136	T	T
chr9	24433593	C	C
chr9	24479052	T	T
chr9	24488927	C	T
chr9	24512880	C	C
chr9	24544895	T	T
chr9	24612859	A	A
chr9	24649032	A	A
chr9	24651948	A	A
chr9	24730343	G	G
chr9	24757757	G	A
chr9	24758612	C	C
chr9	24770752	G	A
chr9	24823392	G	A
chr9	24877766	G	T
chr9	24903416	A	A
chr9	24941202	G	G
chr9	24946245	G	G
chr9	24993978	T	T
chr9	25031248	A	A
chr9	25037699	A	A
chr9	25046188	G	G
chr9	25049920	C	C
chr9	25077037	A	A
chr9	25077130	G	G
chr9	25125415	A	A
chr9	25209392	T	T
chr9	25227235	T	T
chr9	25241318	C	C
chr9	25278433	A	A
chr9	25287182	A	A
chr9	25311726	T	T
chr9	25346374	T	T
chr9	25397662	C	T
chr9	25565108	C	C
chr9	25614130	T	T
chr9	25664918	C	C
chr9	25677217	C	T
chr9	25705692	C	C
chr9	25719072	C	C
chr9	25737403	C	C
chr9	25742641	T	T
chr9	25772174	A	A
chr9	25792488	A	A
chr9	25821209	G	G
chr9	25892426	T	T
chr9	25912841	A	A
chr9	25916413	G	G
chr9	25934934	A	A
chr9	25950507	A	A
chr9	25956933	T	T
chr9	25973294	A	A
chr9	26027358	G	G
chr9	26151164	C	C
chr9	26189294	C	C
chr9	26195521	T	T
chr9	26340053	T	T
chr9	26387556	G	G
chr9	26421563	G	G
chr9	26469059	C	C
chr9	26512395	C	C
chr9	26521967	T	T
chr9	26560806	C	C
chr9	26571898	A	A
chr9	26607747	G	G
chr9	26654000	T	T
chr9	26798495	G	G
chr9	26921625	A	A
chr9	27004198	A	A
chr9	27120632	G	G
chr9	27166161	T	T
chr9	27168427	A	A
chr9	27170936	C	C
chr9	27191570	G	G
chr9	27228024	G	G
chr9	27326782	T	T
chr9	27334291	G	G
chr9	27336984	C	C
chr9	27349254	G	G
chr9	27372926	T	T
chr9	27400254	T	T
chr9	27463312	G	G
chr9	27467672	A	A
chr9	27484498	A	A
chr9	27556782	G	G
chr9	27557532	T	T
chr9	27573534	HRE	HRE
chr9	27602324	T	T
chr9	27605244	G	G
chr9	27621565	G	G
chr9	27627364	A	A
chr9	27630052	A	A
chr9	27635482	G	G
chr9	27652542	C	C
chr9	27673100	A	A
chr9	27674226	G	G
chr9	27723893	T	T
chr9	27724118	G	G
chr9	27724228	A	A
chr9	27791181	C	C
chr9	27843276	G	G
chr9	27872234	G	G
chr9	27922739	G	G
chr9	27929358	A	A
chr9	28001946	A	A
chr9	28024656	G	G
chr9	28058392	A	A
chr9	28088402	A	A
chr9	28176101	G	G
chr9	28226221	A	A
chr9	28254572	C	C
chr9	28320687	G	G
chr9	28337699	T	T
chr9	28358825	G	G
chr9	28403594	T	T
chr9	28417574	A	A
chr9	28465586	C	C
chr9	28485090	T	T
chr9	28513714	C	C
chr9	28545109	T	T
chr9	28578950	C	C
chr9	28607636	G	G
chr9	28707075	C	C
chr9	28754139	A	A
chr9	28783525	C	C
chr9	28934193	C	C
chr9	29131741	G	G
chr9	29218909	G	G
chr9	29261937	A	A
chr9	29302703	G	G
chr9	29371047	C	C
chr9	29395697	A	A
chr9	29457132	G	G
chr9	29490216	G	G
chr9	29569039	G	G
chr9	29664384	C	C
chr9	29755038	G	G
chr9	29808095	C	C
chr9	29907362	C	C
chr9	29938937	T	T
chr9	30115411	G	G
chr9	30134411	C	C
chr9	30181775	T	T
chr9	30196535	T	T
chr9	30234393	T	T
chr9	30248891	C	C
chr9	30306652	A	A
chr9	30417693	G	G
chr9	30453509	A	A
chr9	30630379	G	G
chr9	30677485	A	A
chr9	30860922	G	G
chr9	30913365	C	C
chr9	30987011	G	G
chr9	31027393	C	C
chr9	31068470	G	G
chr9	31117922	G	G
chr9	31120231	G	G
chr9	31140336	T	T
chr9	31408127	C	T
chr9	31510452	C	C
chr9	31530619	C	C
chr9	31588990	A	G
chr9	31596728	C	C
chr9	31614033	T	T
chr9	31704696	C	C
chr9	31739999	G	G
chr9	31818111	A	A
chr9	31837252	G	A
chr9	31895375	A	A
chr9	31942603	G	G
chr9	32092253	T	T
chr9	32110585	G	A
chr9	32205706	C	T
chr9	32257765	C	C
chr9	32259856	G	G
chr9	32345383	A	A
chr9	32346015	T	T
chr9	32348026	G	G
chr9	32397306	C	C
chr9	32425678	T	T
chr9	32436109	T	T
chr9	32468877	G	G
chr9	32477503	G	G
chr9	32504161	G	G
chr9	32532471	C	C
chr9	32541958	T	T
chr9	32618057	C	C
chr9	32679232	A	A
chr9	32705606	G	G
chr9	32738472	A	A
chr9	32742428	G	G
chr9	32751790	G	G
chr9	32814947	A	A
chr9	32828006	G	G
chr9	32832915	C	C

## Sheet: 9. ancestral-comparison-miss
Table S9. Tampere ALS-FTD ancestral haplotype compared to Helsinki ALS ancestral haplotype with all variants shown
contig	pos	tampere_anc_gt	helsinki_anc_gt
chr9	19481507	T	-
chr9	19482495	T	-
chr9	19497164	C	-
chr9	19509907	T	-
chr9	19510858	G	-
chr9	19511098	C	-
chr9	19523986	A	-
chr9	19531558	T	-
chr9	19533754	A	-
chr9	19551909	G	-
chr9	19571776	C	-
chr9	19582885	T	-
chr9	19586235	C	-
chr9	19591155	C	-
chr9	19594069	C	-
chr9	19599131	G	-
chr9	19623039	C	-
chr9	19638389	A	-
chr9	19645717	T	-
chr9	19649740	T	-
chr9	19655269	T	-
chr9	19659654	C	-
chr9	19663347	C	-
chr9	19664083	T	-
chr9	19681543	C	-
chr9	19687285	T	-
chr9	19692699	T	-
chr9	19705398	T	-
chr9	19724594	T	-
chr9	19725247	A	-
chr9	19729666	T	-
chr9	19732816	T	-
chr9	19733851	C	-
chr9	19736873	T	-
chr9	19740465	T	-
chr9	19740985	C	-
chr9	19743061	C	-
chr9	19745802	G	-
chr9	19751359	C	-
chr9	19756528	A	-
chr9	19758541	G	-
chr9	19759006	G	-
chr9	19770200	T	-
chr9	19770288	T	-
chr9	19775785	C	-
chr9	19786219	G	-
chr9	19787954	G	-
chr9	19790797	C	-
chr9	19802920	G	-
chr9	19808853	G	-
chr9	19828897	C	-
chr9	19830543	C	-
chr9	19840699	A	-
chr9	19847236	A	-
chr9	19849405	T	-
chr9	19873012	A	-
chr9	19877232	G	-
chr9	19877910	C	-
chr9	19880303	C	-
chr9	19881102	T	-
chr9	19881814	C	-
chr9	19898794	A	-
chr9	19899211	G	-
chr9	19901222	C	-
chr9	19902824	C	-
chr9	19904105	T	-
chr9	19919333	C	-
chr9	19921975	C	-
chr9	19923646	A	-
chr9	19925392	T	-
chr9	19933467	C	-
chr9	19942826	T	-
chr9	19951577	T	-
chr9	19959160	G	-
chr9	19964592	G	-
chr9	19969770	C	-
chr9	19979176	C	-
chr9	19979625	C	-
chr9	19987458	A	-
chr9	19989695	C	-
chr9	19995952	T	-
chr9	20005314	C	-
chr9	20005737	C	-
chr9	20016700	T	-
chr9	20016780	C	-
chr9	20021049	C	-
chr9	20022427	T	-
chr9	20024785	A	-
chr9	20031658	C	-
chr9	20032730	T	-
chr9	20033089	G	-
chr9	20039443	G	-
chr9	20054849	A	-
chr9	20058941	T	-
chr9	20083048	C	-
chr9	20084212	A	-
chr9	20084266	A	-
chr9	20088457	G	-
chr9	20093559	G	-
chr9	20101037	C	-
chr9	20138601	C	-
chr9	20143594	T	-
chr9	20145990	C	-
chr9	20152033	C	-
chr9	20159251	T	-
chr9	20173768	T	-
chr9	20177006	T	-
chr9	20178682	C	-
chr9	20180615	C	-
chr9	20190823	T	-
chr9	20190840	A	-
chr9	20191021	G	-
chr9	20193866	G	-
chr9	20202828	G	-
chr9	20203246	C	-
chr9	20205069	G	-
chr9	20209725	A	-
chr9	20209916	C	-
chr9	20216065	T	-
chr9	20217027	G	-
chr9	20238154	A	-
chr9	20240599	T	-
chr9	20241353	T	-
chr9	20244426	C	-
chr9	20248266	A	-
chr9	20255357	A	-
chr9	20255924	G	-
chr9	20259530	C	-
chr9	20260162	A	-
chr9	20271494	G	-
chr9	20272413	T	-
chr9	20274538	C	-
chr9	20275716	G	-
chr9	20287141	C	-
chr9	20289155	A	-
chr9	20295865	G	-
chr9	20298587	C	-
chr9	20300672	A	-
chr9	20304294	G	-
chr9	20304875	G	-
chr9	20309833	C	-
chr9	20313101	A	-
chr9	20318115	A	-
chr9	20322811	A	-
chr9	20323426	C	-
chr9	20333295	C	-
chr9	20334777	G	-
chr9	20337133	G	-
chr9	20341736	A	-
chr9	20349444	C	-
chr9	20351077	A	-
chr9	20354431	G	-
chr9	20357807	A	-
chr9	20372982	T	-
chr9	20394845	G	-
chr9	20395171	C	-
chr9	20417955	C	-
chr9	20430470	T	-
chr9	20431810	T	-
chr9	20439839	C	-
chr9	20446668	T	-
chr9	20455529	T	-
chr9	20464020	G	-
chr9	20464364	A	-
chr9	20464481	C	-
chr9	20475178	T	-
chr9	20478730	T	-
chr9	20479339	T	-
chr9	20484606	T	-
chr9	20497144	G	-
chr9	20512799	G	-
chr9	20513641	G	-
chr9	20524501	C	-
chr9	20533645	T	-
chr9	20557883	A	-
chr9	20558093	G	-
chr9	20561506	T	-
chr9	20563366	C	-
chr9	20563970	T	-
chr9	20581842	A	-
chr9	20585868	A	-
chr9	20597577	A	-
chr9	20608378	A	-
chr9	20609860	C	-
chr9	20612517	C	-
chr9	20625229	G	-
chr9	20629554	C	-
chr9	20634144	G	-
chr9	20641088	T	-
chr9	20642439	C	-
chr9	20655565	G	-
chr9	20665072	C	-
chr9	20667156	A	-
chr9	20670188	G	-
chr9	20671213	A	-
chr9	20676455	A	-
chr9	20701046	C	-
chr9	20703929	A	-
chr9	20714015	T	-
chr9	20739043	G	-
chr9	20750717	A	-
chr9	20756951	C	-
chr9	20764871	T	-
chr9	20776744	A	-
chr9	20779844	C	-
chr9	20789171	C	-
chr9	20793270	G	-
chr9	20818503	A	-
chr9	20818520	A	-
chr9	20833706	T	-
chr9	20836625	C	-
chr9	20840839	A	-
chr9	20867810	G	-
chr9	20880494	A	-
chr9	20883242	T	-
chr9	20988424	G	-
chr9	21007936	G	-
chr9	21012448	C	-
chr9	21046791	T	-
chr9	21047562	C	-
chr9	21056583	A	-
chr9	21059532	G	-
chr9	21073946	T	-
chr9	21077717	A	-
chr9	21080519	T	-
chr9	21094152	T	-
chr9	21097136	G	-
chr9	21108818	A	-
chr9	21115003	A	-
chr9	21121918	A	-
chr9	21122024	C	-
chr9	21122682	G	-
chr9	21134849	A	-
chr9	21136265	G	-
chr9	21149964	C	-
chr9	21150651	C	-
chr9	21152111	G	-
chr9	21157696	A	-
chr9	21164406	A	-
chr9	21178333	T	-
chr9	21189645	C	-
chr9	21203294	T	-
chr9	21217167	T	-
chr9	21227476	T	-
chr9	21234307	C	-
chr9	21255961	A	-
chr9	21263220	A	-
chr9	21289222	C	-
chr9	21303474	A	-
chr9	21304914	G	-
chr9	21318206	T	-
chr9	21329434	C	-
chr9	21333255	T	-
chr9	21340787	C	-
chr9	21369377	G	-
chr9	21375183	C	-
chr9	21383735	A	-
chr9	21396899	G	-
chr9	21405364	G	-
chr9	21411632	A	-
chr9	21413704	C	-
chr9	21415688	G	-
chr9	21416066	T	-
chr9	21437954	G	-
chr9	21442350	C	-
chr9	21446736	G	-
chr9	21447140	T	-
chr9	21449979	A	-
chr9	21471727	C	-
chr9	21472420	T	-
chr9	21481557	T	-
chr9	21485185	C	-
chr9	21485975	T	-
chr9	21495766	C	-
chr9	21497121	T	-
chr9	21498667	C	-
chr9	21504204	G	-
chr9	21506357	T	-
chr9	21507590	C	-
chr9	21516773	C	-
chr9	21526070	T	-
chr9	21536424	T	-
chr9	21552655	T	-
chr9	21555168	T	-
chr9	21555446	T	-
chr9	21565675	T	-
chr9	21573017	C	-
chr9	21580032	C	-
chr9	21605630	C	-
chr9	21626201	A	-
chr9	21641326	T	-
chr9	21642591	A	-
chr9	21643813	A	-
chr9	21656875	G	-
chr9	21663041	G	-
chr9	21672770	G	-
chr9	21674668	T	-
chr9	21675546	G	-
chr9	21681672	A	-
chr9	21682760	A	-
chr9	21683290	A	-
chr9	21684690	C	-
chr9	21684723	A	-
chr9	21688584	C	-
chr9	21701943	T	-
chr9	21704499	G	-
chr9	21711789	C	-
chr9	21721616	A	-
chr9	21725597	G	-
chr9	21747804	A	-
chr9	21760640	A	-
chr9	21780038	T	-
chr9	21795662	A	-
chr9	21816529	A	-
chr9	21830158	A	-
chr9	21840299	A	-
chr9	21853222	T	-
chr9	21856778	C	-
chr9	21864536	A	-
chr9	21874554	G	-
chr9	21909980	A	-
chr9	21920347	T	-
chr9	21940589	C	-
chr9	21943953	C	-
chr9	21944318	A	-
chr9	21966222	A	-
chr9	21984662	A	-
chr9	21986848	A	-
chr9	21990458	T	-
chr9	22003224	T	-
chr9	22003368	A	-
chr9	22017837	C	-
chr9	22019130	A	-
chr9	22029548	T	-
chr9	22031006	A	-
chr9	22033367	T	-
chr9	22034720	A	-
chr9	22036113	T	-
chr9	22040766	T	-
chr9	22041999	C	-
chr9	22043927	A	-
chr9	22050614	G	-
chr9	22052735	C	-
chr9	22054041	T	-
chr9	22056500	A	-
chr9	22060936	G	-
chr9	22061615	G	-
chr9	22062013	A	-
chr9	22062135	G	-
chr9	22064392	A	-
chr9	22068653	A	-
chr9	22071751	T	-
chr9	22072639	A	-
chr9	22081398	T	-
chr9	22081851	T	-
chr9	22083405	T	-
chr9	22084311	T	-
chr9	22096056	G	-
chr9	22098575	G	-
chr9	22102166	T	-
chr9	22103814	G	-
chr9	22114470	C	-
chr9	22115287	C	-
chr9	22115960	G	-
chr9	22119196	C	-
chr9	22124478	G	-
chr9	22125348	C	-
chr9	22125504	C	-
chr9	22127614	C	-
chr9	22129580	C	-
chr9	22130516	G	-
chr9	22132077	A	-
chr9	22133252	A	-
chr9	22133285	G	-
chr9	22133717	T	-
chr9	22133985	C	-
chr9	22136490	A	-
chr9	22137686	T	-
chr9	22141270	C	-
chr9	22141553	G	-
chr9	22146605	T	-
chr9	22147126	T	-
chr9	22148703	A	-
chr9	22151413	C	-
chr9	22159417	T	-
chr9	22162239	C	-
chr9	22166918	A	-
chr9	22169701	C	-
chr9	22173408	C	-
chr9	22174106	C	-
chr9	22175307	A	-
chr9	22195322	G	-
chr9	22197791	T	-
chr9	22202152	G	-
chr9	22206988	C	-
chr9	22207038	C	-
chr9	22215661	C	-
chr9	22216324	C	-
chr9	22228561	C	-
chr9	22242482	A	-
chr9	22276878	C	-
chr9	22279027	A	-
chr9	22291932	A	-
chr9	22301093	T	-
chr9	22321958	C	-
chr9	22334010	G	-
chr9	22334115	C	-
chr9	22347321	A	-
chr9	22356188	G	-
chr9	22362105	T	-
chr9	22364371	C	-
chr9	22383817	A	-
chr9	22399694	C	-
chr9	22400796	T	-
chr9	22414641	C	-
chr9	22416650	A	-
chr9	22417553	G	-
chr9	22430805	G	-
chr9	22447908	C	-
chr9	22449451	A	-
chr9	22460096	C	-
chr9	22462814	G	-
chr9	22463202	A	-
chr9	22469464	C	-
chr9	22471833	T	-
chr9	22483522	G	-
chr9	22484570	G	-
chr9	22486326	G	-
chr9	22524945	G	-
chr9	22529096	A	-
chr9	22531191	G	-
chr9	22542286	G	-
chr9	22547509	C	-
chr9	22550467	T	-
chr9	22554602	G	-
chr9	22599345	A	-
chr9	22612601	T	-
chr9	22613797	C	-
chr9	22617270	T	-
chr9	22639411	T	-
chr9	22641634	G	-
chr9	22669623	C	-
chr9	22683195	C	-
chr9	22706145	G	-
chr9	22733239	C	-
chr9	22748084	A	-
chr9	22751086	A	-
chr9	22754514	A	-
chr9	22756709	T	-
chr9	22767165	C	-
chr9	22767566	G	-
chr9	22768156	A	-
chr9	22770045	A	-
chr9	22781710	T	-
chr9	22784111	C	-
chr9	22816721	A	-
chr9	22819065	T	-
chr9	22825990	C	-
chr9	22834083	A	-
chr9	22854440	C	-
chr9	22856900	G	-
chr9	22862158	A	-
chr9	22870295	G	-
chr9	22884563	G	-
chr9	22905601	G	-
chr9	22909499	C	-
chr9	22917802	G	-
chr9	22919246	T	-
chr9	22932375	C	-
chr9	22933652	C	-
chr9	22934250	C	-
chr9	22935157	A	-
chr9	22937344	C	-
chr9	22938309	G	-
chr9	22944071	G	-
chr9	22954855	C	-
chr9	22957408	C	-
chr9	22959271	C	-
chr9	22959982	A	-
chr9	22967727	C	-
chr9	22981299	G	-
chr9	22982003	T	-
chr9	22985605	T	-
chr9	22986976	G	-
chr9	22987089	G	-
chr9	22990409	A	-
chr9	22991668	C	-
chr9	23001424	C	-
chr9	23005624	C	-
chr9	23024224	C	-
chr9	23028323	A	-
chr9	23028337	T	-
chr9	23040204	G	-
chr9	23050747	A	-
chr9	23057523	A	-
chr9	23062504	C	-
chr9	23071269	C	-
chr9	23072096	A	-
chr9	23075758	A	-
chr9	23079927	G	-
chr9	23081883	A	-
chr9	23082439	T	-
chr9	23083306	T	-
chr9	23087927	T	-
chr9	23091933	C	-
chr9	23100170	C	-
chr9	23103267	T	-
chr9	23112599	C	-
chr9	23113986	G	-
chr9	23114299	T	-
chr9	23129762	T	-
chr9	23132264	C	-
chr9	23138826	T	-
chr9	23155869	G	-
chr9	23157116	G	-
chr9	23161616	T	-
chr9	23169903	G	-
chr9	23171046	G	-
chr9	23176911	A	-
chr9	23177607	C	-
chr9	23181446	T	-
chr9	23182787	T	-
chr9	23184534	T	-
chr9	23200176	C	-
chr9	23219699	G	-
chr9	23226245	T	-
chr9	23242425	T	-
chr9	23267113	T	-
chr9	23267561	C	-
chr9	23277590	T	-
chr9	23283344	A	-
chr9	23285010	C	-
chr9	23290335	C	-
chr9	23303241	T	-
chr9	23307379	G	-
chr9	23310516	A	-
chr9	23316150	T	-
chr9	23325086	C	-
chr9	23350834	C	-
chr9	23353895	T	-
chr9	23354496	A	-
chr9	23358450	G	-
chr9	23404133	T	-
chr9	23405250	C	-
chr9	23406534	C	-
chr9	23407388	G	-
chr9	23409570	C	-
chr9	23416922	A	-
chr9	23420204	A	-
chr9	23421469	G	-
chr9	23422922	T	-
chr9	23423931	C	-
chr9	23425238	G	-
chr9	23426195	A	-
chr9	23426273	A	-
chr9	23430022	C	-
chr9	23435114	C	-
chr9	23442389	G	-
chr9	23454013	C	-
chr9	23471389	G	-
chr9	23476669	T	-
chr9	23481546	C	-
chr9	23486330	T	-
chr9	23487129	C	-
chr9	23487568	G	-
chr9	23492235	T	-
chr9	23499239	T	-
chr9	23501637	T	-
chr9	23503697	T	-
chr9	23516911	A	-
chr9	23523493	G	-
chr9	23527311	C	-
chr9	23529628	C	-
chr9	23542422	C	-
chr9	23542916	T	-
chr9	23545231	T	-
chr9	23546393	C	-
chr9	23549109	G	-
chr9	23556765	C	-
chr9	23569872	A	-
chr9	23576416	-	T
chr9	23581213	-	T
chr9	23583323	-	A
chr9	23583733	-	A
chr9	23585124	-	A
chr9	23585352	C	-
chr9	23585841	C	-
chr9	23590756	-	T
chr9	23594148	A	-
chr9	23599606	A	-
chr9	23600139	-	C
chr9	23602409	-	C
chr9	23605051	-	C
chr9	23608351	T	-
chr9	23608370	G	-
chr9	23609289	-	T
chr9	23609791	T	-
chr9	23613595	T	-
chr9	23617768	-	G
chr9	23618725	C	-
chr9	23622338	-	G
chr9	23622423	-	T
chr9	23624145	T	-
chr9	23625107	T	-
chr9	23625927	-	C
chr9	23626220	T	-
chr9	23628300	G	-
chr9	23631182	-	C
chr9	23632386	-	G
chr9	23634626	-	T
chr9	23634907	G	-
chr9	23636675	-	G
chr9	23639746	-	C
chr9	23640257	C	-
chr9	23642613	-	A
chr9	23645191	C	-
chr9	23647197	-	C
chr9	23649911	-	T
chr9	23651166	T	-
chr9	23651491	-	G
chr9	23655749	-	G
chr9	23656580	-	T
chr9	23656680	T	-
chr9	23657692	C	-
chr9	23660421	C	-
chr9	23661455	T	-
chr9	23661853	-	G
chr9	23663523	-	T
chr9	23664698	T	-
chr9	23665608	-	T
chr9	23665913	-	G
chr9	23665942	C	-
chr9	23666654	-	A
chr9	23670125	C	-
chr9	23671298	-	G
chr9	23672467	-	A
chr9	23672853	G	-
chr9	23673332	-	A
chr9	23675095	-	C
chr9	23675643	-	G
chr9	23676633	A	-
chr9	23677966	-	C
chr9	23678881	-	A
chr9	23679838	-	T
chr9	23681363	C	-
chr9	23686920	T	-
chr9	23687457	G	-
chr9	23687689	-	G
chr9	23687698	-	T
chr9	23687889	-	T
chr9	23688189	-	C
chr9	23688217	-	A
chr9	23693117	-	A
chr9	23695279	C	-
chr9	23696858	-	T
chr9	23699222	G	-
chr9	23701140	T	C
chr9	23702334	-	C
chr9	23705110	C	-
chr9	23706340	-	G
chr9	23706350	T	-
chr9	23709551	-	G
chr9	23713682	T	-
chr9	23713726	A	-
chr9	23714289	A	-
chr9	23718283	-	A
chr9	23723601	A	-
chr9	23729480	G	-
chr9	23731565	A	-
chr9	23732002	-	T
chr9	23735997	-	C
chr9	23737250	-	A
chr9	23739861	T	-
chr9	23740243	-	T
chr9	23747215	-	C
chr9	23747364	-	C
chr9	23761878	A	-
chr9	23762178	G	-
chr9	23765513	T	-
chr9	23768798	-	A
chr9	23772931	C	-
chr9	23773475	-	G
chr9	23775451	-	A
chr9	23788682	C	-
chr9	23789680	-	G
chr9	23799230	C	C
chr9	23802340	-	C
chr9	23802444	T	-
chr9	23809494	T	-
chr9	23813102	-	A
chr9	23814329	-	G
chr9	23815940	T	-
chr9	23816556	T	-
chr9	23816943	-	T
chr9	23822736	-	T
chr9	23825632	G	G
chr9	23831660	-	T
chr9	23836950	A	-
chr9	23849317	C	-
chr9	23853121	-	G
chr9	23853421	-	C
chr9	23857085	G	-
chr9	23859908	-	T
chr9	23869444	A	-
chr9	23874516	-	T
chr9	23874530	-	A
chr9	23880961	C	-
chr9	23901929	G	-
chr9	23904064	-	G
chr9	23910831	A	-
chr9	23922860	-	T
chr9	23925415	C	-
chr9	23928318	-	T
chr9	23941085	-	C
chr9	23953636	C	-
chr9	23957621	G	-
chr9	23972008	A	-
chr9	23972119	G	-
chr9	23975250	-	A
chr9	23975356	C	-
chr9	23977599	G	T
chr9	23983819	T	-
chr9	23986425	G	-
chr9	24011862	-	G
chr9	24032283	-	C
chr9	24034182	A	-
chr9	24040177	-	C
chr9	24042006	A	G
chr9	24043486	G	-
chr9	24045498	-	G
chr9	24051361	-	T
chr9	24051807	-	G
chr9	24060263	C	-
chr9	24060457	A	-
chr9	24062745	G	G
chr9	24063406	C	-
chr9	24065294	-	T
chr9	24065753	-	C
chr9	24066561	A	G
chr9	24074409	-	G
chr9	24075370	T	-
chr9	24091820	C	C
chr9	24093482	-	C
chr9	24098695	C	-
chr9	24098939	A	-
chr9	24105510	A	-
chr9	24111282	C	-
chr9	24113160	G	-
chr9	24114195	C	-
chr9	24123093	-	A
chr9	24125020	C	-
chr9	24125129	-	C
chr9	24130371	-	C
chr9	24131891	A	-
chr9	24151529	-	G
chr9	24152277	-	T
chr9	24155584	T	-
chr9	24157442	G	-
chr9	24164334	A	-
chr9	24190707	A	-
chr9	24192258	A	-
chr9	24193413	-	T
chr9	24201577	-	G
chr9	24205905	C	C
chr9	24206568	A	A
chr9	24206998	-	T
chr9	24211521	G	-
chr9	24217802	-	C
chr9	24233395	C	-
chr9	24233748	C	C
chr9	24238200	-	C
chr9	24238236	-	A
chr9	24253908	T	-
chr9	24254084	-	A
chr9	24256028	-	A
chr9	24258128	-	C
chr9	24262093	C	-
chr9	24273884	G	-
chr9	24283951	G	G
chr9	24292585	G	-
chr9	24298510	C	-
chr9	24306016	A	-
chr9	24315913	A	A
chr9	24324508	T	-
chr9	24331309	A	-
chr9	24332123	-	A
chr9	24333015	C	-
chr9	24333214	-	G
chr9	24351703	C	-
chr9	24351842	G	G
chr9	24366901	T	-
chr9	24385496	-	G
chr9	24423136	T	T
chr9	24424496	-	G
chr9	24428105	A	-
chr9	24433593	C	C
chr9	24457293	-	A
chr9	24457478	G	-
chr9	24461544	G	-
chr9	24466355	-	C
chr9	24479052	T	T
chr9	24479923	-	G
chr9	24488923	-	A
chr9	24488927	C	T
chr9	24494304	C	-
chr9	24505149	-	G
chr9	24507963	A	-
chr9	24509497	-	C
chr9	24511904	-	A
chr9	24512880	C	C
chr9	24518797	A	-
chr9	24520383	-	A
chr9	24528236	-	T
chr9	24544895	T	T
chr9	24545515	A	-
chr9	24547234	G	-
chr9	24550588	-	A
chr9	24558572	-	A
chr9	24564200	A	-
chr9	24568127	T	-
chr9	24572492	A	-
chr9	24573719	G	-
chr9	24584993	-	A
chr9	24590422	-	T
chr9	24595313	C	-
chr9	24599716	-	A
chr9	24602767	-	C
chr9	24611324	-	T
chr9	24612859	A	A
chr9	24614814	-	A
chr9	24616034	C	-
chr9	24621015	-	G
chr9	24625156	-	A
chr9	24627564	-	C
chr9	24648714	C	-
chr9	24649032	A	A
chr9	24651948	A	A
chr9	24658333	-	T
chr9	24670984	C	-
chr9	24671259	C	-
chr9	24674903	-	T
chr9	24675660	T	-
chr9	24681072	-	A
chr9	24697908	C	-
chr9	24700281	T	-
chr9	24708170	-	C
chr9	24710413	-	A
chr9	24712717	A	-
chr9	24715365	-	C
chr9	24715416	-	A
chr9	24719951	T	-
chr9	24721717	-	A
chr9	24721913	-	C
chr9	24722644	-	A
chr9	24723407	G	-
chr9	24725699	-	T
chr9	24727281	-	A
chr9	24730343	G	G
chr9	24730718	-	A
chr9	24733228	G	-
chr9	24740582	-	C
chr9	24741299	-	G
chr9	24742891	T	-
chr9	24742990	A	-
chr9	24747898	A	-
chr9	24750181	-	G
chr9	24756029	T	-
chr9	24757629	-	G
chr9	24757757	G	A
chr9	24758612	C	C
chr9	24767137	C	-
chr9	24769580	-	A
chr9	24770617	G	-
chr9	24770752	G	A
chr9	24771764	A	-
chr9	24772874	-	C
chr9	24775749	-	C
chr9	24781302	-	T
chr9	24782319	A	-
chr9	24782688	-	A
chr9	24786246	-	C
chr9	24787073	-	A
chr9	24788181	A	-
chr9	24795657	-	C
chr9	24797749	-	A
chr9	24798883	-	G
chr9	24799886	A	-
chr9	24801165	-	C
chr9	24801364	-	G
chr9	24813777	-	A
chr9	24816202	-	C
chr9	24819202	T	-
chr9	24820699	-	T
chr9	24822172	-	G
chr9	24822217	A	-
chr9	24823392	G	A
chr9	24825043	A	-
chr9	24833521	-	A
chr9	24834359	T	-
chr9	24837369	A	-
chr9	24837385	-	T
chr9	24841261	-	C
chr9	24844351	T	-
chr9	24845492	C	-
chr9	24847479	-	T
chr9	24862694	G	-
chr9	24864273	-	T
chr9	24868355	-	A
chr9	24877766	G	T
chr9	24878249	-	G
chr9	24878925	G	-
chr9	24883181	C	-
chr9	24884971	A	-
chr9	24885736	-	A
chr9	24886968	T	-
chr9	24892006	-	C
chr9	24895223	T	-
chr9	24902468	G	-
chr9	24903416	A	A
chr9	24903547	A	-
chr9	24903605	-	T
chr9	24905441	-	A
chr9	24910953	-	T
chr9	24912755	C	-
chr9	24916679	-	A
chr9	24920846	C	-
chr9	24920902	A	-
chr9	24925472	G	-
chr9	24933724	A	-
chr9	24941202	G	G
chr9	24945014	A	-
chr9	24946083	-	C
chr9	24946245	G	G
chr9	24956439	-	C
chr9	24959254	T	-
chr9	24960598	-	G
chr9	24961154	A	-
chr9	24965613	-	T
chr9	24971703	-	A
chr9	24974844	-	C
chr9	24977203	A	-
chr9	24977215	-	G
chr9	24979798	G	-
chr9	24985662	A	-
chr9	24992753	-	T
chr9	24993978	T	T
chr9	25000306	-	G
chr9	25008244	-	G
chr9	25009129	-	T
chr9	25010424	A	-
chr9	25011161	-	C
chr9	25026355	-	A
chr9	25029044	A	-
chr9	25029340	G	-
chr9	25031248	A	A
chr9	25032305	-	G
chr9	25032366	-	A
chr9	25036155	T	-
chr9	25037699	A	A
chr9	25046188	G	G
chr9	25047285	A	-
chr9	25049867	-	C
chr9	25049920	C	C
chr9	25052561	G	-
chr9	25054614	-	A
chr9	25055798	G	-
chr9	25066161	-	C
chr9	25067815	A	-
chr9	25068478	T	-
chr9	25077037	A	A
chr9	25077130	G	G
chr9	25082140	-	C
chr9	25091659	-	G
chr9	25093350	-	A
chr9	25097956	-	T
chr9	25101212	-	A
chr9	25111022	-	T
chr9	25121574	T	-
chr9	25122216	G	-
chr9	25125415	A	A
chr9	25130698	-	A
chr9	25142016	-	C
chr9	25143296	C	-
chr9	25144529	-	C
chr9	25157680	C	-
chr9	25176253	G	-
chr9	25177720	A	-
chr9	25178086	C	-
chr9	25188508	G	-
chr9	25208109	-	T
chr9	25209392	T	T
chr9	25215888	-	G
chr9	25218037	-	T
chr9	25220931	T	-
chr9	25225957	-	G
chr9	25226975	-	C
chr9	25227235	T	T
chr9	25227318	C	-
chr9	25241084	G	-
chr9	25241318	C	C
chr9	25246219	A	-
chr9	25254522	G	-
chr9	25263920	-	A
chr9	25274307	-	G
chr9	25274476	A	-
chr9	25275625	T	-
chr9	25278433	A	A
chr9	25279651	-	G
chr9	25281074	-	A
chr9	25281392	-	G
chr9	25281914	-	T
chr9	25286966	-	G
chr9	25287182	A	A
chr9	25291963	-	C
chr9	25292107	G	-
chr9	25294483	-	T
chr9	25296603	-	T
chr9	25297209	G	-
chr9	25297535	-	G
chr9	25302668	-	G
chr9	25306553	A	-
chr9	25311299	-	T
chr9	25311726	T	T
chr9	25313869	-	G
chr9	25321855	-	G
chr9	25325897	G	-
chr9	25346374	T	T
chr9	25349771	-	G
chr9	25353889	G	-
chr9	25368390	G	-
chr9	25383450	-	A
chr9	25394601	-	T
chr9	25396791	-	A
chr9	25397662	C	T
chr9	25403003	-	T
chr9	25410087	A	-
chr9	25423577	-	C
chr9	25423807	T	-
chr9	25427207	A	-
chr9	25432729	-	T
chr9	25442540	T	-
chr9	25442817	-	C
chr9	25449124	T	-
chr9	25452814	G	-
chr9	25457132	A	-
chr9	25457374	-	A
chr9	25458351	G	-
chr9	25459045	-	A
chr9	25464914	-	A
chr9	25471468	G	-
chr9	25483061	-	C
chr9	25483713	-	A
chr9	25484553	-	G
chr9	25485815	-	G
chr9	25488419	-	G
chr9	25489107	G	-
chr9	25492894	-	G
chr9	25496363	T	-
chr9	25497473	-	A
chr9	25499530	-	G
chr9	25504374	-	C
chr9	25517235	T	-
chr9	25522089	C	-
chr9	25522692	-	A
chr9	25527623	T	-
chr9	25539166	-	C
chr9	25545692	C	-
chr9	25548751	-	T
chr9	25549396	-	C
chr9	25552269	-	A
chr9	25555388	C	-
chr9	25557617	A	-
chr9	25558519	G	-
chr9	25558870	-	A
chr9	25564390	-	G
chr9	25564894	-	C
chr9	25565108	C	C
chr9	25565444	-	T
chr9	25565620	A	-
chr9	25566452	-	A
chr9	25566567	-	T
chr9	25566569	-	T
chr9	25566708	-	T
chr9	25567132	G	-
chr9	25570150	C	-
chr9	25570975	-	C
chr9	25576242	A	-
chr9	25591077	-	G
chr9	25592808	-	T
chr9	25596264	T	-
chr9	25599862	-	A
chr9	25603114	-	T
chr9	25603961	T	-
chr9	25604002	-	C
chr9	25606109	A	-
chr9	25608165	-	G
chr9	25608795	-	G
chr9	25612706	G	-
chr9	25614130	T	T
chr9	25615402	T	-
chr9	25616028	T	-
chr9	25616156	-	T
chr9	25618054	-	G
chr9	25618263	-	C
chr9	25618861	-	T
chr9	25621365	-	C
chr9	25624275	-	G
chr9	25627887	A	-
chr9	25628784	-	C
chr9	25629552	G	-
chr9	25629554	-	G
chr9	25629912	-	C
chr9	25631017	A	-
chr9	25631132	-	T
chr9	25633178	C	-
chr9	25633481	-	C
chr9	25634036	-	A
chr9	25640500	A	-
chr9	25642680	-	T
chr9	25646818	-	C
chr9	25647028	-	T
chr9	25648885	-	T
chr9	25649147	T	-
chr9	25652016	-	T
chr9	25654108	-	C
chr9	25655918	-	T
chr9	25658017	C	-
chr9	25659639	G	-
chr9	25660355	-	T
chr9	25664918	C	C
chr9	25676581	T	-
chr9	25677217	C	T
chr9	25677955	-	C
chr9	25678889	G	-
chr9	25679139	-	C
chr9	25681711	-	G
chr9	25684386	T	-
chr9	25688979	-	C
chr9	25689276	C	-
chr9	25689847	-	A
chr9	25690313	-	A
chr9	25690780	-	G
chr9	25691034	T	-
chr9	25691157	-	C
chr9	25694415	A	-
chr9	25696456	-	T
chr9	25701055	A	-
chr9	25703273	-	T
chr9	25705692	C	C
chr9	25713818	T	-
chr9	25716146	-	T
chr9	25717388	G	-
chr9	25719021	G	-
chr9	25719072	C	C
chr9	25722616	-	G
chr9	25724326	C	-
chr9	25725270	C	-
chr9	25726838	-	C
chr9	25730287	-	C
chr9	25737403	C	C
chr9	25737870	A	-
chr9	25739314	-	T
chr9	25742131	-	A
chr9	25742641	T	T
chr9	25748801	A	-
chr9	25750663	T	-
chr9	25751463	C	-
chr9	25752312	-	A
chr9	25753311	-	G
chr9	25753619	-	T
chr9	25754452	T	-
chr9	25755424	-	T
chr9	25755539	-	T
chr9	25762127	-	T
chr9	25763763	-	A
chr9	25772174	A	A
chr9	25787064	-	A
chr9	25788804	-	T
chr9	25792488	A	A
chr9	25795525	-	C
chr9	25797657	-	T
chr9	25807059	-	G
chr9	25814987	-	A
chr9	25816221	G	-
chr9	25819091	A	-
chr9	25821209	G	G
chr9	25825007	-	A
chr9	25829004	-	C
chr9	25839355	-	G
chr9	25845173	C	-
chr9	25846472	-	T
chr9	25847432	T	-
chr9	25858958	-	G
chr9	25871451	-	C
chr9	25876308	T	-
chr9	25890135	-	C
chr9	25890599	G	-
chr9	25892069	-	C
chr9	25892426	T	T
chr9	25897337	C	-
chr9	25899229	-	G
chr9	25902564	T	-
chr9	25903676	-	T
chr9	25903939	-	T
chr9	25908008	-	G
chr9	25908069	-	G
chr9	25912841	A	A
chr9	25912926	-	T
chr9	25916413	G	G
chr9	25917670	T	-
chr9	25925010	-	G
chr9	25934934	A	A
chr9	25936457	-	A
chr9	25939184	-	T
chr9	25941040	-	G
chr9	25941943	T	-
chr9	25950507	A	A
chr9	25953112	-	A
chr9	25953379	-	T
chr9	25955992	-	T
chr9	25956933	T	T
chr9	25967385	-	A
chr9	25973294	A	A
chr9	25979516	G	-
chr9	25983931	-	G
chr9	25995881	-	G
chr9	25996681	A	-
chr9	25998518	-	C
chr9	25999466	-	T
chr9	26004937	-	C
chr9	26013158	-	A
chr9	26019374	-	A
chr9	26021614	-	A
chr9	26024190	A	-
chr9	26027358	G	G
chr9	26028357	-	A
chr9	26034316	-	T
chr9	26034792	T	-
chr9	26052999	-	A
chr9	26058262	A	-
chr9	26059030	C	-
chr9	26069688	-	G
chr9	26075004	-	C
chr9	26078766	T	-
chr9	26081440	-	G
chr9	26083264	-	C
chr9	26089892	-	A
chr9	26100959	G	-
chr9	26102853	-	G
chr9	26116660	-	G
chr9	26121105	A	-
chr9	26121993	-	C
chr9	26124364	-	T
chr9	26149008	T	-
chr9	26150532	-	A
chr9	26151164	C	C
chr9	26172301	-	T
chr9	26179067	C	-
chr9	26184668	-	G
chr9	26184919	-	C
chr9	26189294	C	C
chr9	26192590	A	-
chr9	26194274	-	C
chr9	26194932	-	C
chr9	26195521	T	T
chr9	26201460	T	-
chr9	26205464	-	T
chr9	26209070	G	-
chr9	26210351	T	-
chr9	26210448	T	-
chr9	26217230	-	A
chr9	26222210	G	-
chr9	26233874	-	G
chr9	26243327	-	T
chr9	26243486	G	-
chr9	26256017	T	-
chr9	26267387	-	A
chr9	26273889	G	-
chr9	26294089	T	-
chr9	26295853	-	G
chr9	26297314	C	-
chr9	26297345	-	T
chr9	26297695	T	-
chr9	26305948	C	-
chr9	26306971	T	-
chr9	26307233	G	-
chr9	26310424	-	T
chr9	26313816	A	-
chr9	26314314	-	T
chr9	26317309	-	T
chr9	26318153	-	C
chr9	26318335	-	C
chr9	26324015	C	-
chr9	26327598	T	-
chr9	26327894	T	-
chr9	26339649	C	-
chr9	26340053	T	T
chr9	26340217	-	T
chr9	26355995	T	-
chr9	26359487	T	-
chr9	26362881	-	T
chr9	26371682	A	-
chr9	26372770	-	C
chr9	26379842	-	G
chr9	26380638	A	-
chr9	26380912	-	C
chr9	26382219	-	T
chr9	26387556	G	G
chr9	26396462	-	G
chr9	26397359	-	G
chr9	26410033	T	-
chr9	26420128	-	C
chr9	26421559	-	G
chr9	26421563	G	G
chr9	26426307	G	-
chr9	26433753	A	-
chr9	26435193	G	-
chr9	26438446	-	G
chr9	26439411	-	G
chr9	26441377	-	C
chr9	26443740	G	-
chr9	26453810	G	-
chr9	26454112	G	-
chr9	26455315	A	-
chr9	26457172	T	-
chr9	26457406	-	A
chr9	26460926	A	-
chr9	26463912	T	-
chr9	26464275	C	-
chr9	26466577	-	C
chr9	26469059	C	C
chr9	26470693	-	T
chr9	26475966	-	T
chr9	26489227	T	-
chr9	26506961	-	C
chr9	26507213	T	-
chr9	26509035	-	G
chr9	26512395	C	C
chr9	26514292	-	G
chr9	26515812	G	-
chr9	26520805	-	A
chr9	26521278	A	-
chr9	26521967	T	T
chr9	26525314	-	C
chr9	26526311	-	G
chr9	26530624	-	C
chr9	26530759	-	T
chr9	26538807	C	-
chr9	26551728	C	-
chr9	26555765	A	-
chr9	26560806	C	C
chr9	26571287	-	C
chr9	26571898	A	A
chr9	26576119	C	-
chr9	26577686	G	-
chr9	26583818	-	C
chr9	26590607	-	C
chr9	26595842	-	T
chr9	26595957	-	C
chr9	26603898	A	-
chr9	26607747	G	G
chr9	26608049	-	G
chr9	26612597	-	C
chr9	26615779	T	-
chr9	26623299	-	T
chr9	26625054	C	-
chr9	26627256	-	G
chr9	26629384	G	-
chr9	26636496	-	G
chr9	26637875	C	-
chr9	26647755	C	-
chr9	26650019	G	-
chr9	26654000	T	T
chr9	26655687	G	-
chr9	26657169	A	-
chr9	26659564	T	-
chr9	26666573	-	T
chr9	26668100	C	-
chr9	26674988	G	-
chr9	26675878	-	C
chr9	26677189	-	A
chr9	26684903	G	-
chr9	26688668	-	C
chr9	26694890	A	-
chr9	26699113	A	-
chr9	26702747	-	G
chr9	26710967	-	T
chr9	26714616	T	-
chr9	26736053	A	-
chr9	26736164	G	-
chr9	26739993	G	-
chr9	26745058	-	T
chr9	26746634	-	C
chr9	26747968	-	C
chr9	26750144	T	-
chr9	26750723	C	-
chr9	26750966	C	-
chr9	26752347	-	T
chr9	26760479	G	-
chr9	26767304	A	-
chr9	26767512	G	-
chr9	26768411	-	C
chr9	26770032	C	-
chr9	26779338	T	-
chr9	26781147	-	G
chr9	26783465	-	T
chr9	26783998	-	T
chr9	26788019	G	-
chr9	26788500	C	-
chr9	26788775	-	G
chr9	26790635	-	A
chr9	26797816	A	-
chr9	26797830	-	T
chr9	26798103	-	G
chr9	26798495	G	G
chr9	26802206	-	T
chr9	26803936	-	T
chr9	26804804	T	-
chr9	26838495	C	-
chr9	26839221	C	-
chr9	26839503	A	-
chr9	26842444	C	-
chr9	26862961	G	-
chr9	26864614	-	C
chr9	26891904	T	-
chr9	26893664	A	-
chr9	26901604	-	T
chr9	26904701	-	T
chr9	26911027	T	-
chr9	26912523	-	C
chr9	26921625	A	A
chr9	26925658	-	C
chr9	26934860	-	G
chr9	26940760	-	G
chr9	26942449	C	-
chr9	26954029	A	-
chr9	26973112	-	G
chr9	26978172	A	-
chr9	26978261	A	-
chr9	26995789	G	-
chr9	26995823	-	C
chr9	26998092	-	C
chr9	27004198	A	A
chr9	27009102	T	-
chr9	27036556	-	G
chr9	27038950	T	-
chr9	27041317	-	C
chr9	27041663	-	G
chr9	27042897	-	C
chr9	27046643	A	-
chr9	27047462	T	-
chr9	27062723	C	-
chr9	27071233	-	A
chr9	27074235	-	T
chr9	27079174	A	-
chr9	27084464	G	-
chr9	27085430	-	A
chr9	27092256	-	C
chr9	27093928	-	G
chr9	27098942	G	-
chr9	27099246	-	A
chr9	27101366	-	T
chr9	27102422	-	G
chr9	27108977	T	-
chr9	27113949	-	G
chr9	27115176	-	A
chr9	27118169	A	-
chr9	27118809	G	-
chr9	27119951	-	T
chr9	27119994	-	C
chr9	27120371	T	-
chr9	27120632	G	G
chr9	27121908	C	-
chr9	27123262	-	G
chr9	27124978	-	G
chr9	27126417	T	-
chr9	27129499	-	A
chr9	27132516	T	-
chr9	27134638	A	-
chr9	27134795	A	-
chr9	27135833	C	-
chr9	27135964	C	-
chr9	27136395	-	T
chr9	27138900	C	-
chr9	27140167	-	G
chr9	27142446	-	A
chr9	27149671	T	-
chr9	27152294	C	-
chr9	27152310	T	-
chr9	27152372	-	G
chr9	27152979	-	C
chr9	27154619	A	-
chr9	27155033	T	-
chr9	27155546	-	C
chr9	27161422	-	C
chr9	27162354	T	-
chr9	27162363	-	A
chr9	27164222	A	-
chr9	27166161	T	T
chr9	27168427	A	A
chr9	27170936	C	C
chr9	27171375	T	-
chr9	27173064	-	G
chr9	27173182	-	C
chr9	27173431	-	T
chr9	27177469	-	G
chr9	27179077	A	-
chr9	27179532	A	-
chr9	27184132	-	A
chr9	27184521	A	-
chr9	27184716	-	G
chr9	27185764	T	-
chr9	27186889	-	G
chr9	27187334	-	G
chr9	27187510	-	A
chr9	27190892	C	-
chr9	27191570	G	G
chr9	27192332	-	G
chr9	27195055	C	-
chr9	27196496	-	A
chr9	27197488	G	-
chr9	27200268	-	A
chr9	27200360	-	C
chr9	27201832	A	-
chr9	27203004	G	-
chr9	27203513	-	T
chr9	27203766	-	T
chr9	27206964	A	-
chr9	27209471	A	-
chr9	27212241	-	G
chr9	27213614	-	G
chr9	27213621	-	A
chr9	27213774	C	-
chr9	27214532	T	-
chr9	27214889	C	-
chr9	27215112	-	C
chr9	27217994	-	G
chr9	27219720	-	C
chr9	27228024	G	G
chr9	27228060	T	-
chr9	27228756	T	-
chr9	27230154	-	G
chr9	27230289	-	C
chr9	27232750	C	-
chr9	27233159	T	-
chr9	27258312	-	G
chr9	27263517	C	-
chr9	27265158	-	G
chr9	27272584	-	G
chr9	27272755	-	G
chr9	27274430	-	G
chr9	27276708	C	-
chr9	27278086	-	C
chr9	27280678	-	G
chr9	27284365	C	-
chr9	27284787	G	-
chr9	27285030	-	C
chr9	27292476	T	-
chr9	27292908	-	T
chr9	27294817	-	T
chr9	27297878	-	A
chr9	27299513	-	A
chr9	27301468	-	A
chr9	27303053	C	-
chr9	27304550	-	T
chr9	27310336	-	G
chr9	27311539	-	A
chr9	27314013	-	T
chr9	27316789	-	C
chr9	27326782	T	T
chr9	27327489	-	T
chr9	27328966	-	T
chr9	27329624	C	-
chr9	27331326	-	C
chr9	27332332	A	-
chr9	27332894	-	A
chr9	27334291	G	G
chr9	27335341	-	G
chr9	27336209	-	A
chr9	27336665	-	T
chr9	27336984	C	C
chr9	27336987	-	T
chr9	27337058	C	-
chr9	27338008	-	C
chr9	27340199	-	C
chr9	27340670	-	G
chr9	27341340	-	A
chr9	27345836	G	-
chr9	27346306	T	-
chr9	27346662	-	G
chr9	27349254	G	G
chr9	27349730	-	G
chr9	27351535	-	G
chr9	27352022	-	T
chr9	27366438	-	C
chr9	27369825	-	C
chr9	27369879	-	G
chr9	27370947	C	-
chr9	27371125	-	G
chr9	27371622	-	T
chr9	27371746	-	A
chr9	27371970	C	-
chr9	27372926	T	T
chr9	27373417	-	C
chr9	27376144	A	-
chr9	27376258	-	T
chr9	27379188	-	C
chr9	27383758	-	G
chr9	27391924	A	-
chr9	27397074	-	T
chr9	27398442	C	-
chr9	27400254	T	T
chr9	27400471	-	G
chr9	27401803	-	T
chr9	27402963	G	-
chr9	27410375	-	T
chr9	27412771	G	-
chr9	27416146	-	T
chr9	27421903	-	T
chr9	27424500	A	-
chr9	27430234	C	-
chr9	27430470	-	G
chr9	27433865	G	-
chr9	27434322	-	T
chr9	27436647	-	A
chr9	27440616	-	C
chr9	27443245	-	G
chr9	27443804	G	-
chr9	27445137	-	C
chr9	27448774	-	A
chr9	27451484	C	-
chr9	27453329	C	-
chr9	27455137	-	G
chr9	27455825	C	-
chr9	27456408	-	C
chr9	27456930	G	-
chr9	27457726	-	G
chr9	27460687	-	A
chr9	27462591	-	C
chr9	27463312	G	G
chr9	27467672	A	A
chr9	27468264	A	-
chr9	27468463	-	A
chr9	27474216	T	-
chr9	27474595	-	G
chr9	27477876	T	-
chr9	27478054	-	C
chr9	27478711	C	-
chr9	27484498	A	A
chr9	27496247	-	T
chr9	27498553	-	G
chr9	27502988	C	-
chr9	27508689	C	-
chr9	27510494	T	-
chr9	27511845	-	G
chr9	27513838	C	-
chr9	27546892	G	-
chr9	27549487	-	G
chr9	27553878	T	-
chr9	27556782	G	G
chr9	27557532	T	T
chr9	27564340	-	T
chr9	27570053	-	A
chr9	27573534	HRE	HRE
chr9	27582313	-	C
chr9	27584901	-	T
chr9	27586456	-	G
chr9	27587790	T	-
chr9	27589698	-	T
chr9	27591805	-	A
chr9	27595997	-	C
chr9	27596680	-	C
chr9	27596994	-	G
chr9	27600647	-	T
chr9	27600700	-	C
chr9	27602324	T	T
chr9	27602923	-	A
chr9	27605244	G	G
chr9	27609281	-	C
chr9	27609781	-	C
chr9	27610659	G	-
chr9	27616310	-	C
chr9	27618058	-	G
chr9	27621565	G	G
chr9	27622523	-	G
chr9	27623560	A	-
chr9	27627364	A	A
chr9	27629306	-	C
chr9	27630052	A	A
chr9	27630420	G	-
chr9	27630687	G	-
chr9	27631038	-	T
chr9	27631228	-	A
chr9	27633115	-	A
chr9	27635482	G	G
chr9	27635941	-	T
chr9	27644079	C	-
chr9	27652542	C	C
chr9	27654018	-	G
chr9	27656975	-	C
chr9	27664164	T	-
chr9	27673100	A	A
chr9	27674226	G	G
chr9	27678196	-	A
chr9	27679924	-	G
chr9	27688052	-	C
chr9	27688490	A	-
chr9	27688575	-	G
chr9	27688818	-	T
chr9	27689172	-	C
chr9	27698702	-	C
chr9	27700942	-	G
chr9	27703434	-	C
chr9	27707668	A	-
chr9	27711789	-	T
chr9	27719052	-	T
chr9	27719396	-	T
chr9	27720923	-	T
chr9	27723715	-	G
chr9	27723893	T	T
chr9	27724118	G	G
chr9	27724228	A	A
chr9	27724344	C	-
chr9	27726708	-	C
chr9	27726760	-	C
chr9	27726913	-	G
chr9	27728838	-	A
chr9	27733474	-	T
chr9	27742904	-	C
chr9	27745541	-	G
chr9	27745828	-	G
chr9	27746787	G	-
chr9	27747266	-	G
chr9	27750331	-	C
chr9	27750365	-	G
chr9	27750377	G	-
chr9	27753229	G	-
chr9	27753896	-	G
chr9	27755944	C	-
chr9	27770924	-	C
chr9	27771882	G	-
chr9	27787024	-	G
chr9	27787891	G	-
chr9	27788339	-	G
chr9	27791181	C	C
chr9	27799053	-	A
chr9	27804979	A	-
chr9	27815928	-	T
chr9	27819542	C	-
chr9	27821608	-	G
chr9	27824818	-	T
chr9	27824834	C	-
chr9	27835642	-	G
chr9	27843276	G	G
chr9	27848204	-	T
chr9	27860392	C	-
chr9	27862657	-	A
chr9	27863832	G	-
chr9	27868523	-	C
chr9	27871488	-	T
chr9	27872234	G	G
chr9	27872884	-	G
chr9	27877780	-	C
chr9	27878047	-	C
chr9	27896019	-	T
chr9	27912334	A	-
chr9	27913330	-	T
chr9	27916864	-	C
chr9	27922739	G	G
chr9	27926614	G	-
chr9	27929358	A	A
chr9	27933826	-	G
chr9	27944482	-	C
chr9	27945760	G	-
chr9	27946529	G	-
chr9	27950865	G	-
chr9	27973768	C	-
chr9	27982139	-	G
chr9	27983491	-	C
chr9	27985940	T	-
chr9	27992042	-	T
chr9	27992292	A	-
chr9	27993610	-	T
chr9	27996744	G	-
chr9	27998075	G	-
chr9	28001291	T	-
chr9	28001946	A	A
chr9	28004532	-	T
chr9	28005434	T	-
chr9	28005475	C	-
chr9	28009503	-	G
chr9	28011385	T	-
chr9	28013476	T	-
chr9	28015212	-	G
chr9	28018927	-	A
chr9	28021433	T	-
chr9	28023566	G	-
chr9	28024196	-	C
chr9	28024649	A	-
chr9	28024656	G	G
chr9	28025245	G	-
chr9	28026838	-	G
chr9	28035211	T	-
chr9	28035598	T	-
chr9	28035950	G	-
chr9	28037488	-	T
chr9	28037613	A	-
chr9	28044741	G	-
chr9	28045926	-	A
chr9	28053114	-	G
chr9	28054010	-	T
chr9	28058392	A	A
chr9	28061810	-	G
chr9	28062290	T	-
chr9	28064692	C	-
chr9	28070285	G	-
chr9	28071287	-	C
chr9	28072838	-	G
chr9	28077142	G	-
chr9	28081051	-	A
chr9	28082937	C	-
chr9	28083674	T	-
chr9	28086346	A	-
chr9	28086685	T	-
chr9	28088402	A	A
chr9	28093876	-	G
chr9	28094177	-	G
chr9	28094659	-	T
chr9	28101543	-	A
chr9	28104917	-	A
chr9	28111875	C	-
chr9	28120386	A	-
chr9	28123404	T	-
chr9	28129856	A	-
chr9	28135134	-	T
chr9	28141370	-	C
chr9	28141925	G	-
chr9	28152420	G	-
chr9	28152660	C	-
chr9	28164683	A	-
chr9	28169738	T	-
chr9	28172114	C	-
chr9	28173317	-	G
chr9	28174774	-	G
chr9	28175445	-	G
chr9	28176101	G	G
chr9	28178351	-	T
chr9	28186093	T	-
chr9	28186671	-	T
chr9	28188446	A	-
chr9	28188733	-	A
chr9	28202677	C	-
chr9	28202763	-	G
chr9	28205133	-	T
chr9	28208073	T	-
chr9	28208393	-	A
chr9	28211489	C	-
chr9	28218370	-	C
chr9	28218514	C	-
chr9	28222344	-	T
chr9	28222907	C	-
chr9	28222936	-	T
chr9	28226221	A	A
chr9	28227169	-	A
chr9	28236668	G	-
chr9	28237294	A	-
chr9	28237415	T	-
chr9	28237930	G	-
chr9	28238200	-	C
chr9	28241424	-	G
chr9	28248411	-	A
chr9	28249139	-	G
chr9	28249693	C	-
chr9	28250661	-	C
chr9	28251720	A	-
chr9	28251997	C	-
chr9	28254140	A	-
chr9	28254572	C	C
chr9	28256247	C	-
chr9	28257667	-	A
chr9	28260033	-	C
chr9	28260724	-	T
chr9	28264622	-	T
chr9	28266513	-	C
chr9	28268304	A	-
chr9	28287778	G	-
chr9	28290338	C	-
chr9	28291394	-	G
chr9	28294881	-	A
chr9	28313104	-	T
chr9	28314457	T	-
chr9	28317636	-	C
chr9	28317638	G	-
chr9	28320687	G	G
chr9	28321637	G	-
chr9	28322261	A	-
chr9	28322393	-	C
chr9	28324179	-	C
chr9	28328726	T	-
chr9	28329026	C	-
chr9	28329090	-	G
chr9	28332760	-	C
chr9	28337699	T	T
chr9	28339308	-	G
chr9	28341112	T	-
chr9	28341937	-	T
chr9	28342016	-	T
chr9	28342204	-	T
chr9	28355203	-	T
chr9	28356979	A	-
chr9	28357045	-	C
chr9	28358522	-	C
chr9	28358825	G	G
chr9	28359044	G	-
chr9	28359892	-	C
chr9	28363764	-	T
chr9	28364812	C	-
chr9	28369062	-	C
chr9	28369820	-	G
chr9	28373520	A	-
chr9	28374053	-	G
chr9	28375621	-	G
chr9	28377354	A	-
chr9	28379205	-	T
chr9	28379694	-	C
chr9	28380816	-	T
chr9	28381683	A	-
chr9	28381859	-	G
chr9	28382828	C	-
chr9	28390536	-	C
chr9	28391473	-	G
chr9	28395753	G	-
chr9	28396387	-	T
chr9	28398638	G	-
chr9	28399780	-	G
chr9	28402045	A	-
chr9	28402389	-	G
chr9	28403594	T	T
chr9	28406689	-	C
chr9	28408042	-	T
chr9	28410296	-	A
chr9	28410998	-	G
chr9	28412377	-	T
chr9	28414341	A	-
chr9	28417574	A	A
chr9	28420530	-	C
chr9	28422617	-	T
chr9	28426759	-	G
chr9	28429436	-	C
chr9	28439424	C	-
chr9	28442345	T	-
chr9	28446610	C	-
chr9	28452677	-	G
chr9	28456288	-	G
chr9	28458825	T	-
chr9	28460342	G	-
chr9	28465586	C	C
chr9	28470553	C	-
chr9	28485090	T	T
chr9	28485670	-	T
chr9	28499878	A	-
chr9	28500106	C	-
chr9	28502834	-	T
chr9	28504238	G	-
chr9	28505401	-	A
chr9	28507096	-	C
chr9	28511186	-	G
chr9	28513714	C	C
chr9	28516645	-	G
chr9	28517003	-	C
chr9	28517139	-	G
chr9	28517172	T	-
chr9	28517173	-	C
chr9	28518056	-	A
chr9	28519668	-	G
chr9	28529412	C	-
chr9	28534493	-	C
chr9	28539583	T	-
chr9	28545109	T	T
chr9	28549312	A	-
chr9	28562255	-	C
chr9	28564300	C	-
chr9	28564860	-	C
chr9	28567598	-	G
chr9	28567766	-	C
chr9	28568015	C	-
chr9	28569166	-	T
chr9	28570097	T	-
chr9	28572088	-	A
chr9	28573189	-	C
chr9	28578200	A	-
chr9	28578950	C	C
chr9	28584792	-	G
chr9	28587834	C	-
chr9	28592529	-	A
chr9	28595173	A	-
chr9	28602075	-	G
chr9	28602291	-	A
[truncated: 921 more rows]
